# Supplementary material for: Prioritization of PLEC and GRINA as Osteoarthritis Risk Genes Through the Identification and Characterization of Novel Methylation Quantitative Trait Loci
Source: Arthritis Rheumatol. 2019 Jun 27;71(8):1285–96. doi: 10.1002/art.40849 (PMC6790675; doi:10.1002/art.40849)
Supplement: Supplementary file 7 [file ART-71-1285-s007.xlsx]

## Sheet: Patient data
	Supplementary Table 1. The patients used in this study
	The 87 patients used for cartilage mQTL analysis
	Patient number	Phenotype	Joint affected	Age at surgery (years)	Sex
	1	OA	Knee	71	Male
	2	OA	Knee	71	Female
	3	OA	Knee	63	Male
	4	OA	Knee	68	Female
	5	OA	Knee	69	Female
	6	OA	Knee	77	Male
	7	OA	Knee	78	Female
	8	OA	Knee	82	Male
	9	OA	Knee	56	Male
	10	OA	Knee	56	Male
	11	OA	Knee	71	Male
	12	OA	Knee	67	Male
	13	OA	Knee	86	Male
	14	OA	Knee	80	Female
	15	OA	Knee	67	Female
	16	OA	Knee	71	Male
	17	OA	Knee	62	Female
	18	OA	Knee	67	Male
	19	OA	Knee	59	Male
	20	OA	Knee	64	Male
	21	OA	Knee	81	Female
	22	OA	Knee	80	Female
	23	OA	Knee	80	Female
	24	OA	Knee	80	Female
	25	OA	Knee	72	Male
	26	OA	Knee	82	Female
	27	OA	Knee	69	Female
	28	OA	Knee	58	Female
	29	OA	Knee	60	Female
	30	OA	Knee	53	Male
	31	OA	Knee	79	Female
	32	OA	Knee	88	Female
	33	OA	Knee	69	Male
	34	OA	Knee	59	Female
	35	OA	Knee	63	Male
	36	OA	Knee	71	Female
	37	OA	Knee	61	Female
	38	OA	Knee	83	Male
	39	OA	Knee	67	Male
	40	OA	Knee	83	Male
	41	OA	Knee	60	Female
	42	OA	Knee	85	Male
	43	OA	Knee	76	Female
	44	OA	Knee	71	Female
	45	OA	Knee	73	Female
	46	OA	Knee	71	Female
	47	OA	Knee	63	Female
	48	OA	Knee	82	Female
	49	OA	Knee	56	Male
	50	OA	Knee	69	Male
	51	OA	Knee	68	Female
	52	OA	Knee	86	Female
	53	OA	Knee	88	Female
	54	OA	Knee	67	Female
	55	OA	Knee	74	Female
	56	OA	Knee	73	Male
	57	OA	Knee	62	Female
	58	OA	Hip	74	Male
	59	OA	Hip	58	Female
	60	OA	Hip	69	Female
	61	OA	Hip	71	Female
	62	OA	Hip	66	Male
	63	OA	Hip	77	Male
	64	OA	Hip	76	Male
	65	OA	Hip	59	Male
	66	OA	Hip	76	Female
	67	OA	Hip	90	Male
	68	OA	Hip	73	Female
	69	OA	Hip	57	Female
	70	OA	Hip	45	Female
	71	OA	Hip	71	Female
	72	NOF	Hip	79	Female
	73	NOF	Hip	68	Female
	74	NOF	Hip	91	Female
	75	NOF	Hip	80	Female
	76	NOF	Hip	83	Female
	77	NOF	Hip	84	Male
	78	NOF	Hip	82	Female
	79	NOF	Hip	76	Male
	80	NOF	Hip	83	Female
	81	NOF	Hip	68	Female
	82	NOF	Hip	85	Male
	83	NOF	Hip	84	Female
	84	NOF	Hip	78	Female
	85	NOF	Hip	75	Male
	86	NOF	Hip	83	Female
	87	NOF	Hip	78	Male
	The 16 patients used for generating cartilage RNA-seq data
	Patient number	Phenotype	Joint affected	Age at surgery (years)	Sex
	88	OA	Hip	66	Female
	89	OA	Hip	76	Female
	90	OA	Hip	83	Female
	91	OA	Hip	78	Female
	92	OA	Hip	83	Female
	93	OA	Hip	60	Female
	94	OA	Hip	55	Female
	95	OA	Hip	82	Female
	96	OA	Hip	72	Female
	97	OA	Hip	72	Female
	98	NOF	Hip	85	Female
	99	NOF	Hip	71	Female
	100	NOF	Hip	81	Female
	101	NOF	Hip	72	Female
	102	NOF	Hip	84	Female
	103	NOF	Hip	94	Female
	The 104 new patients recruited for AEI and targeted CpG methylation analysis
	Patient number	Phenotype	Joint affected	Age at surgery (years)	Sex
	104	OA	Knee	80	Female
	105	OA	Knee	65	Female
	106	OA	Knee	65	Male
	107	OA	Hip	71	Male
	108	OA	Hip	67	Male
	109	OA	Knee	61	Male
	110	OA	Knee	83	Male
	111	OA	Hip	65	Male
	112	OA	Knee	85	Male
	113	OA	Hip	81	Male
	114	OA	Knee	76	Male
	115	OA	Knee	72	Female
	116	OA	Knee	58	Male
	117	OA	Hip	45	Female
	118	OA	Knee	69	Female
	119	OA	Knee	75	Male
	120	OA	Knee	74	Female
	121	OA	Knee	75	Male
	122	OA	Hip	66	Female
	123	OA	Hip	67	Female
	124	OA	Knee	81	Male
	125	OA	Hip	52	Female
	126	OA	Knee	64	Female
	127	OA	Hip	59	Female
	128	OA	Hip	74	Male
	129	OA	Hip	76	Female
	130	OA	Hip	77	Female
	131	OA	Hip	62	Female
	132	OA	Knee	36	Female
	133	OA	Hip	65	Female
	134	OA	Hip	57	Female
	135	OA	Hip	67	Male
	136	OA	Hip	49	Female
	137	OA	Hip	75	Male
	138	OA	Hip	65	Female
	139	OA	Knee	52	Female
	140	OA	Hip	65	Female
	141	OA	Hip	77	Male
	142	OA	Hip	65	Female
	143	OA	Hip	28	Male
	144	OA	Hip	64	Female
	145	OA	Hip	62	Female
	146	OA	Knee	79	Female
	147	OA	Knee	76	Male
	148	OA	Hip	81	Female
	149	OA	Knee	71	Male
	150	OA	Knee	65	Female
	151	OA	Hip	67	Female
	152	OA	Hip	55	Male
	153	OA	Hip	60	Male
	154	OA	Hip	62	Female
	155	OA	Hip	79	Female
	156	OA	Hip	51	Female
	157	OA	Hip	65	Female
	158	OA	Hip	56	Male
	159	OA	Hip	60	Male
	160	OA	Hip	77	Male
	161	OA	Hip	75	Female
	162	OA	Hip	84	Male
	163	OA	Hip	60	Female
	164	OA	Hip	64	Female
	165	OA	Hip	76	Female
	166	OA	Hip	67	Female
	167	OA	Hip	63	Male
	168	OA	Hip	81	Female
	169	OA	Hip	60	Female
	170	OA	Hip	88	Female
	171	OA	Hip	80	Female
	172	OA	Hip	68	Female
	173	OA	Hip	74	Male
	174	OA	Hip	75	Female
	175	OA	Hip	56	Female
	176	OA	Hip	78	Female
	177	OA	Hip	81	Male
	178	OA	Knee	64	Male
	179	OA	Knee	64	Male
	180	OA	Knee	47	Female
	181	OA	Knee	78	Male
	182	OA	Knee	51	Male
	183	OA	Knee	83	Female
	184	OA	Knee	86	Male
	185	OA	Knee	83	Female
	186	OA	Hip	25	Male
	187	OA	Knee	62	Female
	188	OA	Knee	65	Female
	189	OA	Knee	66	Male
	190	OA	Knee	64	Male
	191	OA	Knee	82	Male
	192	OA	Knee	46	Female
	193	OA	Knee	55	Female
	194	OA	Knee	63	Male
	195	OA	Knee	71	Male
	196	OA	Knee	80	Female
	197	OA	Knee	59	Female
	198	OA	Knee	54	Male
	199	OA	Knee	68	Female
	200	OA	Knee	70	Female
	201	OA	Knee	65	Female
	202	OA	Knee	62	Female
	203	OA	Knee	55	Female
	204	OA	Knee	64	Male
	205	OA	Knee	70	Male
	206	OA	Knee	68	Female
	207	OA	Knee	79	Male
