# Supplementary material for: Prioritization of PLEC and GRINA as Osteoarthritis Risk Genes Through the Identification and Characterization of Novel Methylation Quantitative Trait Loci
Source: Arthritis Rheumatol. 2019 Jun 27;71(8):1285–96. doi: 10.1002/art.40849 (PMC6790675; doi:10.1002/art.40849)
Supplement: Supplementary file 10 [file ART-71-1285-s010.xlsx]

## Sheet: Cis_Results
Supplementary Table 4. Results for all 4896 CpGs studied across the 14 loci and in the 87 patients. The data is ranked by P-value. The 17 significant CpGs (FDR P-value <0.05) are highlighted.
SNP	CpG	Statistic	Uncorrected P-value	Adjusted (FDR) P-value	Beta	CpG.chr	CpG location (hg19)	CpG.strand	CpG.Island	CpG.Group	CpG.GeneSymbol	SNP.chr	SNP.pos (hg19)	Genotype_NumSamples 0	Genotype_NumSamples 1	Genotype_NumSamples 2	MAP
rs11780978	cg23299254	-13.7737	4.86672e-23	2.38274e-19	-1.35241	chr8	145008957	+	Island	Body;Body;Body;Body;Body;Body;Body;Body	PLEC1;PLEC1;PLEC1;PLEC1;PLEC1;PLEC1;PLEC1;PLEC1	chr8	145034852	28	45	14	rs11780978_cg23299254
rs11780978	cg14598846	-13.5761	1.11397e-22	2.72699e-19	-1.16866	chr8	145008909	-	Island	Body;Body;Body;Body;Body;Body;Body;Body	PLEC1;PLEC1;PLEC1;PLEC1;PLEC1;PLEC1;PLEC1;PLEC1	chr8	145034852	28	45	14	rs11780978_cg14598846
rs11780978	cg19405177	12.3571	2.04041e-20	3.32995e-17	0.815473	chr8	145001428	-	Island	Body;Body;Body;Body;Body;Body;Body;Body	PLEC1;PLEC1;PLEC1;PLEC1;PLEC1;PLEC1;PLEC1;PLEC1	chr8	145034852	28	45	14	rs11780978_cg19405177
rs11780978	cg07427475	-11.3781	1.50996e-18	1.84819e-15	-1.17446	chr8	145008110	-	N_Shore	Body;Body;Body;Body;Body;Body;Body;Body	PLEC1;PLEC1;PLEC1;PLEC1;PLEC1;PLEC1;PLEC1;PLEC1	chr8	145034852	28	45	14	rs11780978_cg07427475
rs11780978	cg04255391	-10.7649	2.34384e-17	2.29508e-14	-0.816692	chr8	145008397	-	N_Shore	Body;Body;Body;Body;Body;Body;Body;Body	PLEC1;PLEC1;PLEC1;PLEC1;PLEC1;PLEC1;PLEC1;PLEC1	chr8	145034852	28	45	14	rs11780978_cg04255391
rs11780978	cg02331830	-7.5208	6.16549e-11	4.31232e-08	-1.04589	chr8	145008288	+	N_Shore	Body;Body;Body;Body;Body;Body;Body;Body	PLEC1;PLEC1;PLEC1;PLEC1;PLEC1;PLEC1;PLEC1;PLEC1	chr8	145034852	28	45	14	rs11780978_cg02331830
rs2832155	cg20220242	-6.59202	3.91798e-09	2.3978e-06	-0.685471	chr21	30392188	+	S_Shore	TSS1500	RWDD2B	chr21	30393664	53	31	3	rs2832155_cg20220242
rs11780978	cg01870834	5.6723	2.05288e-07	0.000111677	0.37417	chr8	145002835	+	N_Shore	Body;Body;Body;Body;Body;Body;Body;Body	PLEC1;PLEC1;PLEC1;PLEC1;PLEC1;PLEC1;PLEC1;PLEC1	chr8	145034852	28	45	14	rs11780978_cg01870834
rs11780978	cg20784950	5.5705	3.14061e-07	0.000145719	0.452483	chr8	145002522	-	N_Shore	Body;Body;Body;Body;Body;Body;Body;Body	PLEC1;PLEC1;PLEC1;PLEC1;PLEC1;PLEC1;PLEC1;PLEC1	chr8	145034852	28	45	14	rs11780978_cg20784950
rs2832155	cg24751378	-5.56051	3.27392e-07	0.000145719	-0.235507	chr21	30396349	-	N_Shore	TSS1500;TSS1500;TSS1500	USP16;USP16;USP16	chr21	30393664	53	31	3	rs2832155_cg24751378
rs2832155	cg05468028	-4.59895	1.52643e-05	0.00622783	-0.760643	chr21	30391383	-	Island	Body	RWDD2B	chr21	30393664	53	31	3	rs2832155_cg05468028
rs2832155	cg18001427	-4.42401	2.95421e-05	0.010723	-0.540236	chr21	30391784	+	S_Shore	TSS200	RWDD2B	chr21	30393664	53	31	3	rs2832155_cg18001427
rs2832155	cg16140273	4.41404	3.06622e-05	0.010723	0.341377	chr21	30455616	-	OpenSea	5'UTR	C21orf7	chr21	30393664	53	31	3	rs2832155_cg16140273
rs6893396	cg25008444	-4.09245	9.93623e-05	0.0324318	-0.400715	chr5	67586258	+	S_Shore	Body;TSS1500;Body	PIK3R1;PIK3R1;PIK3R1	chr5	67818952	31	45	11	rs6893396_cg25008444
rs2832155	cg00065302	-4.04204	0.00011893	0.0361887	-0.224668	chr21	30366250	-	S_Shore	TSS1500	RNF160	chr21	30393664	53	31	3	rs2832155_cg00065302
rs11780978	cg10299941	-4.02654	0.000125655	0.0361887	-0.344552	chr8	145009137	-	Island	Body;Body;Body;Body;Body;Body;Body;Body	PLEC1;PLEC1;PLEC1;PLEC1;PLEC1;PLEC1;PLEC1;PLEC1	chr8	145034852	28	45	14	rs11780978_cg10299941
rs12316046	cg20917083	3.9524	0.000163207	0.0443922	0.248969	chr12	15114233	-	OpenSea	5'UTR	ARHGDIB	chr12	15064363	37	39	11	rs12316046_cg20917083
rs598373	cg24517377	3.71179	0.000373804	0.0963234	0.234706	chr11	118869147	-	Island	Body	CCDC84	chr11	118576463	38	33	16	rs598373_cg24517377
rs9534442	cg02479468	3.68938	0.00040315	0.0986912	0.238646	chr13	46722133	+	OpenSea	Body	LCP1	chr13	47152655	24	47	16	rs9534442_cg02479468
rs6893396	cg16664523	-3.66033	0.000444474	0.103626	-0.475118	chr5	67586170	+	S_Shore	Body;TSS1500;Body	PIK3R1;PIK3R1;PIK3R1	chr5	67818952	31	45	11	rs6893396_cg16664523
rs598373	cg10112781	3.52583	0.000694026	0.154343	0.232952	chr11	117656597	+	OpenSea	Body	DSCAML1	chr11	118576463	38	33	16	rs598373_cg10112781
rs2832155	cg18971529	-3.51245	0.000725059	0.154343	-0.465323	chr21	30391563	+	Island	1stExon	RWDD2B	chr21	30393664	53	31	3	rs2832155_cg18971529
rs598373	cg11106836	-3.48908	0.000782471	0.159624	-0.219401	chr11	117852822	-	N_Shelf			chr11	118576463	38	33	16	rs598373_cg11106836
rs11780978	cg03792042	3.44184	0.000911884	0.178583	0.368362	chr8	145045235	-	N_Shelf	Body;Body	PLEC1;PLEC1	chr8	145034852	28	45	14	rs11780978_cg03792042
rs9534442	cg11079278	3.3534	0.00121014	0.206692	0.252419	chr13	46425210	-	OpenSea	Body	SIAH3	chr13	47152655	24	47	16	rs9534442_cg11079278
rs11780978	cg03347966	3.3529	0.00121207	0.206692	0.236143	chr8	145582459	+	Island	5'UTR;TSS1500;TSS1500	GPR172A;FBXL6;FBXL6	chr8	145034852	28	45	14	rs11780978_cg03347966
rs11780978	cg10173586	3.34188	0.00125515	0.206692	0.461135	chr8	145020593	-	S_Shore	Body;Body;TSS1500;Body;Body	PLEC1;PLEC1;MIR661;PLEC1;PLEC1	chr8	145034852	28	45	14	rs11780978_cg10173586
rs11780978	cg06452769	3.33994	0.00126286	0.206692	0.439832	chr8	145028093	-	Island	Body;Body;TSS200	PLEC1;PLEC1;PLEC1	chr8	145034852	28	45	14	rs11780978_cg06452769
rs2605096	cg16094073	-3.33904	0.00126649	0.206692	-0.2149	chr1	220500857	+	OpenSea			chr1	219640680	38	38	11	rs2605096_cg16094073
rs11780978	cg21900799	3.32476	0.00132497	0.206832	0.171156	chr8	145004388	+	S_Shore	Body;Body;Body;Body;Body;Body;Body;Body	PLEC1;PLEC1;PLEC1;PLEC1;PLEC1;PLEC1;PLEC1;PLEC1	chr8	145034852	28	45	14	rs11780978_cg21900799
rs2605096	ch.1.4283968F	3.31839	0.00135184	0.206832	0.40577	chr1	220190140	+	OpenSea	Body	EPRS	chr1	219640680	38	38	11	rs2605096_ch.1.4283968F
rs11780978	cg26728390	-3.27966	0.0015267	0.226507	-0.255379	chr8	145777781	+	S_Shelf	Body	KIAA1688	chr8	145034852	28	45	14	rs11780978_cg26728390
rs11780978	cg08159271	-3.22695	0.00179895	0.259048	-0.163191	chr8	145009241	+	Island	Body;Body;Body;Body;Body;Body;Body;Body	PLEC1;PLEC1;PLEC1;PLEC1;PLEC1;PLEC1;PLEC1;PLEC1	chr8	145034852	28	45	14	rs11780978_cg08159271
rs598373	cg05107429	3.18741	0.00203229	0.277864	0.196663	chr11	118230341	-	Island	5'UTR;1stExon	UBE4A;UBE4A	chr11	118576463	38	33	16	rs598373_cg05107429
rs2605096	cg22175494	3.18568	0.00204312	0.277864	0.221435	chr1	219751786	-	OpenSea			chr1	219640680	38	38	11	rs2605096_cg22175494
rs11780978	cg21511203	3.17006	0.00214334	0.283617	0.200749	chr8	145015037	+	N_Shore	Body;Body;Body;Body;TSS1500;Body;Body;Body	PLEC1;PLEC1;PLEC1;PLEC1;PLEC1;PLEC1;PLEC1;PLEC1	chr8	145034852	28	45	14	rs11780978_cg21511203
rs12316046	cg19826026	3.1453	0.00231174	0.297849	0.289157	chr12	15114393	+	OpenSea	5'UTR	ARHGDIB	chr12	15064363	37	39	11	rs12316046_cg19826026
rs598373	cg22167919	-3.1185	0.00250775	0.31482	-0.175598	chr11	119524154	+	OpenSea	Body	PVRL1	chr11	118576463	38	33	16	rs598373_cg22167919
rs11780978	cg03088475	3.09984	0.00265338	0.316233	0.288638	chr8	145981210	+	Island	TSS1500	ZNF251	chr8	145034852	28	45	14	rs11780978_cg03088475
rs11780978	cg26266703	3.0974	0.00267296	0.316233	0.107625	chr8	144699630	+	Island	5'UTR	TSTA3	chr8	145034852	28	45	14	rs11780978_cg26266703
rs10116772	cg04661128	-3.08891	0.00274222	0.316233	-0.207363	chr9	4661938	-	N_Shore	TSS1500;Body	PPAPDC2;C9orf68	chr9	4290541	31	44	12	rs10116772_cg04661128
rs9534442	cg26194251	3.07781	0.00283526	0.316233	0.293124	chr13	46402508	+	OpenSea	Body	SIAH3	chr13	47152655	24	47	16	rs9534442_cg26194251
rs11780978	cg22231908	3.07703	0.00284197	0.316233	0.143868	chr8	144815907	-	Island	1stExon;5'UTR	FAM83H;FAM83H	chr8	145034852	28	45	14	rs11780978_cg22231908
rs598373	cg13091456	3.05289	0.00305502	0.332386	0.15622	chr11	118550379	-	OpenSea	1stExon;5'UTR	TREH;TREH	chr11	118576463	38	33	16	rs598373_cg13091456
rs11780978	cg07212837	-2.9865	0.00372012	0.388003	-0.0774742	chr8	145068773	+	S_Shelf			chr8	145034852	28	45	14	rs11780978_cg07212837
rs11780978	cg24044478	2.98608	0.0037247	0.388003	0.235071	chr8	145035191	+	OpenSea	Body;Body	PLEC1;PLEC1	chr8	145034852	28	45	14	rs11780978_cg24044478
rs12316046	cg14738823	2.96316	0.00398412	0.40638	0.210648	chr12	15090958	-	OpenSea	Body	ERP27	chr12	15064363	37	39	11	rs12316046_cg14738823
rs11780978	cg24783499	-2.93907	0.00427468	0.412326	-0.257182	chr8	144594999	+	OpenSea	Body	ZC3H3	chr8	145034852	28	45	14	rs11780978_cg24783499
rs12316046	cg16393012	2.93848	0.00428214	0.412326	0.2973	chr12	15114387	+	OpenSea	5'UTR	ARHGDIB	chr12	15064363	37	39	11	rs12316046_cg16393012
rs12316046	cg10087172	2.93744	0.00429506	0.412326	0.315622	chr12	15114494	-	OpenSea	5'UTR;1stExon	ARHGDIB;ARHGDIB	chr12	15064363	37	39	11	rs12316046_cg10087172
rs9534442	cg01620540	-2.92489	0.00445486	0.414289	-0.166026	chr13	47472064	+	OpenSea	TSS1500;TSS1500	HTR2A;HTR2A	chr13	47152655	24	47	16	rs9534442_cg01620540
rs2521348	cg00059652	2.92258	0.00448475	0.414289	0.264891	chr17	67605498	+	OpenSea			chr17	67503501	29	40	18	rs2521348_cg00059652
rs11780978	cg02106215	2.91214	0.00462264	0.41912	0.263887	chr8	144786427	-	N_Shore			chr8	145034852	28	45	14	rs11780978_cg02106215
rs598373	cg23968676	2.88824	0.00495312	0.431725	0.180002	chr11	118973105	-	S_Shore	TSS1500	DPAGT1	chr11	118576463	38	33	16	rs598373_cg23968676
rs9534442	cg13241077	2.88778	0.00495969	0.431725	0.192755	chr13	46190098	+	OpenSea	TSS1500	FAM194B	chr13	47152655	24	47	16	rs9534442_cg13241077
rs11780978	cg25951217	2.88316	0.00502621	0.431725	0.220511	chr8	144472083	-	OpenSea			chr8	145034852	28	45	14	rs11780978_cg25951217
rs2605096	cg05779991	-2.87319	0.00517237	0.436619	-0.248293	chr1	219887069	-	OpenSea			chr1	219640680	38	38	11	rs2605096_cg05779991
rs788748	cg17221095	2.85748	0.00541046	0.443883	0.0938338	chr7	45717651	-	OpenSea	Body	ADCY1	chr7	46026181	22	39	26	rs788748_cg17221095
rs11780978	cg00404280	-2.85237	0.00549018	0.443883	-0.301774	chr8	144631887	+	Island			chr8	145034852	28	45	14	rs11780978_cg00404280
rs11780978	cg10356601	-2.84508	0.00560563	0.443883	-0.157223	chr8	145998712	-	OpenSea	Body	ZNF34	chr8	145034852	28	45	14	rs11780978_cg10356601
rs2605096	cg17448813	-2.84265	0.00564457	0.443883	-0.196151	chr1	219547675	-	OpenSea			chr1	219640680	38	38	11	rs2605096_cg17448813
rs9534442	cg01506766	2.8385	0.00571173	0.443883	0.275035	chr13	46626746	+	Island	5'UTR	ZC3H13	chr13	47152655	24	47	16	rs9534442_cg01506766
rs11780978	cg21639273	2.82784	0.00588774	0.450412	0.0900706	chr8	144911748	+	Island	TSS1500;TSS1500;TSS1500	PUF60;PUF60;PUF60	chr8	145034852	28	45	14	rs11780978_cg21639273
rs598373	cg19120389	-2.80395	0.00629994	0.463627	-0.122663	chr11	117686162	-	OpenSea			chr11	118576463	38	33	16	rs598373_cg19120389
rs598373	cg21981706	2.80356	0.00630704	0.463627	0.114671	chr11	118023445	-	Island	1stExon;1stExon;5'UTR;5'UTR	SCN4B;SCN4B;SCN4B;SCN4B	chr11	118576463	38	33	16	rs598373_cg21981706
rs788748	cg17278453	2.79928	0.00638365	0.463627	0.149708	chr7	45962576	-	S_Shore			chr7	46026181	22	39	26	rs788748_cg17278453
rs11780978	cg06251832	2.79228	0.00651086	0.463627	0.141886	chr8	144952627	+	Island			chr8	145034852	28	45	14	rs11780978_cg06251832
rs6893396	cg06445944	-2.7847	0.00665142	0.463627	-0.229259	chr5	67586928	+	S_Shelf	Body;Body;Body	PIK3R1;PIK3R1;PIK3R1	chr5	67818952	31	45	11	rs6893396_cg06445944
rs11780978	cg03738134	2.78272	0.00668859	0.463627	0.174584	chr8	144653855	-	Island	Body	C8orf73	chr8	145034852	28	45	14	rs11780978_cg03738134
rs788748	cg10975290	2.77717	0.00679367	0.463627	0.270862	chr7	45963523	-	S_Shelf			chr7	46026181	22	39	26	rs788748_cg10975290
rs598373	cg15474711	2.77589	0.00681804	0.463627	0.129566	chr11	118550461	-	OpenSea	TSS200	TREH	chr11	118576463	38	33	16	rs598373_cg15474711
rs6766414	cg13224758	2.72874	0.00777697	0.512626	0.236621	chr3	31330036	+	OpenSea			chr3	31488222	48	36	3	rs6766414_cg13224758
rs598373	cg20110707	2.7258	0.00784078	0.512626	0.243367	chr11	118481992	-	S_Shore	5'UTR;5'UTR;5'UTR	PHLDB1;PHLDB1;PHLDB1	chr11	118576463	38	33	16	rs598373_cg20110707
rs2832155	cg03607728	-2.72525	0.00785272	0.512626	-0.261919	chr21	30391630	-	Island	1stExon;5'UTR	RWDD2B;RWDD2B	chr21	30393664	53	31	3	rs2832155_cg03607728
rs598373	cg11682012	-2.71688	0.00803681	0.517739	-0.155339	chr11	118901739	+	Island	TSS200;TSS200;TSS200;TSS200;TSS1500	SLC37A4;SLC37A4;SLC37A4;SLC37A4;SLC37A4	chr11	118576463	38	33	16	rs598373_cg11682012
rs598373	cg11676109	-2.71002	0.00819072	0.518551	-0.149255	chr11	118992413	+	Island	5'UTR;5'UTR	HINFP;HINFP	chr11	118576463	38	33	16	rs598373_cg11676109
rs598373	cg19308663	2.70692	0.00826123	0.518551	0.267788	chr11	118741387	-	OpenSea			chr11	118576463	38	33	16	rs598373_cg19308663
rs598373	cg22999603	2.68335	0.00881498	0.546305	0.239388	chr11	119537405	+	S_Shore	Body;Body	PVRL1;PVRL1	chr11	118576463	38	33	16	rs598373_cg22999603
rs1807968	cg24171555	-2.67653	0.00898142	0.549663	-0.197891	chr2	69852693	+	OpenSea	Body	AAK1	chr2	70712802	23	46	18	rs1807968_cg24171555
rs9534442	cg04277327	2.66592	0.009246	0.558522	0.267324	chr13	47371311	-	Island	1stExon;5'UTR	ESD;ESD	chr13	47152655	24	47	16	rs9534442_cg04277327
rs11780978	cg27466766	2.66165	0.00935433	0.558522	0.221163	chr8	144679319	+	Island	5'UTR;5'UTR;5'UTR;5'UTR;TSS200;TSS1500;5'UTR;5'UTR	EEF1D;EEF1D;EEF1D;EEF1D;EEF1D;TIGD5;EEF1D;EEF1D	chr8	145034852	28	45	14	rs11780978_cg27466766
rs11780978	cg04885410	2.65716	0.00946961	0.558593	0.173536	chr8	144986355	+	N_Shelf			chr8	145034852	28	45	14	rs11780978_cg04885410
rs11780978	cg11547878	2.64953	0.0096686	0.563541	0.168162	chr8	145138225	-	Island	Body	GPAA1	chr8	145034852	28	45	14	rs11780978_cg11547878
rs11780978	cg01527946	-2.64444	0.00980331	0.564671	-0.162299	chr8	145661276	-	N_Shore	Body	NFKBIL2	chr8	145034852	28	45	14	rs11780978_cg01527946
rs598373	cg08022044	-2.63325	0.0101056	0.575312	-0.214762	chr11	117595028	-	OpenSea	Body	DSCAML1	chr11	118576463	38	33	16	rs598373_cg08022044
rs11780978	cg00865857	-2.61596	0.0105892	0.588984	-0.0984129	chr8	145926462	+	S_Shore			chr8	145034852	28	45	14	rs11780978_cg00865857
rs1807968	cg12374431	2.61041	0.0107491	0.588984	0.179868	chr2	71126953	+	Island	TSS1500	VAX2	chr2	70712802	23	46	18	rs1807968_cg12374431
rs11780978	cg20326647	-2.60818	0.0108138	0.588984	-0.201672	chr8	144820709	-	Island			chr8	145034852	28	45	14	rs11780978_cg20326647
rs1807968	cg18905676	-2.60456	0.0109198	0.588984	-0.141481	chr2	70370129	+	Island			chr2	70712802	23	46	18	rs1807968_cg18905676
rs11780978	cg18581191	-2.60185	0.0109996	0.588984	-0.134385	chr8	145770785	+	Island	Body	KIAA1688	chr8	145034852	28	45	14	rs11780978_cg18581191
rs788748	cg23697275	-2.59641	0.0111615	0.588984	-0.237764	chr7	46778664	+	OpenSea			chr7	46026181	22	39	26	rs788748_cg23697275
rs598373	cg11736167	-2.5919	0.0112974	0.588984	-0.176778	chr11	118515159	-	OpenSea	Body;Body;Body	PHLDB1;PHLDB1;PHLDB1	chr11	118576463	38	33	16	rs598373_cg11736167
rs9534442	cg19038230	2.59103	0.0113238	0.588984	0.138652	chr13	47126445	-	N_Shore	TSS1500;TSS1500;TSS1500	LRCH1;LRCH1;LRCH1	chr13	47152655	24	47	16	rs9534442_cg19038230
rs11780978	cg24507266	2.5876	0.0114284	0.588984	0.351046	chr8	145027948	-	Island	1stExon;Body;Body;5'UTR	PLEC1;PLEC1;PLEC1;PLEC1	chr8	145034852	28	45	14	rs11780978_cg24507266
rs11780978	cg26187080	-2.5765	0.0117727	0.593464	-0.162411	chr8	144542863	+	OpenSea	Body	ZC3H3	chr8	145034852	28	45	14	rs11780978_cg26187080
rs11780978	cg02906184	-2.57518	0.0118144	0.593464	-0.182918	chr8	145055359	-	S_Shelf	Body	PARP10	chr8	145034852	28	45	14	rs11780978_cg02906184
rs598373	cg24841244	-2.56978	0.0119857	0.593464	-0.162475	chr11	118213330	+	OpenSea	5'UTR;5'UTR;1stExon;1stExon	CD3D;CD3D;CD3D;CD3D	chr11	118576463	38	33	16	rs598373_cg24841244
rs2832155	cg26680301	-2.56933	0.0120002	0.593464	-0.204948	chr21	30671710	+	Island	TSS200;5'UTR	BACH1;BACH1	chr21	30393664	53	31	3	rs2832155_cg26680301
rs598373	cg24141991	-2.56397	0.0121727	0.593729	-0.0711286	chr11	119207060	+	S_Shore	1stExon	RNF26	chr11	118576463	38	33	16	rs598373_cg24141991
rs598373	cg21424090	2.56165	0.0122481	0.593729	0.103291	chr11	118550443	-	OpenSea	TSS200	TREH	chr11	118576463	38	33	16	rs598373_cg21424090
rs1807968	cg07560425	-2.5531	0.0125297	0.600417	-0.180773	chr2	70520315	-	N_Shore	Body	SNRPG	chr2	70712802	23	46	18	rs1807968_cg07560425
rs1807968	cg19185846	-2.55006	0.0126313	0.600417	-0.122	chr2	71123233	-	N_Shelf			chr2	70712802	23	46	18	rs1807968_cg19185846
rs1807968	cg11676189	-2.54452	0.0128183	0.603447	-0.134844	chr2	69875470	-	S_Shelf			chr2	70712802	23	46	18	rs1807968_cg11676189
rs598373	cg17586880	-2.53295	0.0132164	0.614835	-0.183326	chr11	118779017	-	N_Shelf	Body	BCL9L	chr11	118576463	38	33	16	rs598373_cg17586880
rs1807968	cg14607370	2.52904	0.0133537	0.614835	0.234031	chr2	70415118	+	N_Shelf	5'UTR	C2orf42	chr2	70712802	23	46	18	rs1807968_cg14607370
rs788748	cg17609804	2.52372	0.0135422	0.614835	0.15664	chr7	45148557	-	N_Shelf	Body;Body;Body	TBRG4;TBRG4;TBRG4	chr7	46026181	22	39	26	rs788748_cg17609804
rs11780978	cg08818193	-2.51673	0.0137936	0.614835	-0.17224	chr8	145734657	+	Island	1stExon;5'UTR	MFSD3;MFSD3	chr8	145034852	28	45	14	rs11780978_cg08818193
rs598373	cg21644713	2.51271	0.0139402	0.614835	0.153654	chr11	118972867	+	S_Shore	TSS200	DPAGT1	chr11	118576463	38	33	16	rs598373_cg21644713
rs1807968	cg26109510	2.5125	0.0139478	0.614835	0.152281	chr2	70408459	+	OpenSea	Body	C2orf42	chr2	70712802	23	46	18	rs1807968_cg26109510
rs2521348	cg13606025	2.5116	0.0139808	0.614835	0.416145	chr17	68070495	-	OpenSea	TSS1500;TSS1500	KCNJ16;KCNJ16	chr17	67503501	29	40	18	rs2521348_cg13606025
rs9534442	cg11342437	2.50932	0.0140648	0.614835	0.118979	chr13	47126328	+	N_Shore	TSS1500;TSS1500;TSS1500	LRCH1;LRCH1;LRCH1	chr13	47152655	24	47	16	rs9534442_cg11342437
rs11780978	cg00029831	2.48947	0.0148151	0.640528	0.159299	chr8	145653349	-	Island	5'UTR;5'UTR	VPS28;VPS28	chr8	145034852	28	45	14	rs11780978_cg00029831
rs1807968	cg06614944	-2.48579	0.0149579	0.640528	-0.163579	chr2	71463632	+	OpenSea			chr2	70712802	23	46	18	rs1807968_cg06614944
rs598373	cg24612198	-2.48356	0.0150451	0.640528	-0.127878	chr11	118175631	-	OpenSea	5'UTR	CD3E	chr11	118576463	38	33	16	rs598373_cg24612198
rs11780978	cg02247300	-2.47416	0.0154179	0.650045	-0.118328	chr8	144521435	-	Island	Body	ZC3H3	chr8	145034852	28	45	14	rs11780978_cg02247300
rs11780978	cg17705423	2.47127	0.0155342	0.650045	0.117513	chr8	145009406	+	Island	Body;Body;Body;Body;Body;Body;Body;Body	PLEC1;PLEC1;PLEC1;PLEC1;PLEC1;PLEC1;PLEC1;PLEC1	chr8	145034852	28	45	14	rs11780978_cg17705423
rs598373	cg23225690	2.46345	0.0158527	0.653099	0.077047	chr11	118016692	-	Island	Body;TSS1500;TSS1500;Body	SCN4B;SCN4B;SCN4B;SCN4B	chr11	118576463	38	33	16	rs598373_cg23225690
rs11780978	cg07598407	2.46293	0.0158739	0.653099	0.181839	chr8	145048767	+	Island	Body;TSS1500	PLEC1;PLEC1	chr8	145034852	28	45	14	rs11780978_cg07598407
rs11780978	cg22829325	2.45633	0.0161476	0.658169	0.296133	chr8	144120484	+	OpenSea	TSS200	C8orf31	chr8	145034852	28	45	14	rs11780978_cg22829325
rs598373	cg20983876	2.4464	0.0165676	0.658169	0.152985	chr11	119438953	-	OpenSea			chr11	118576463	38	33	16	rs598373_cg20983876
rs2605096	cg27631248	-2.44154	0.0167764	0.658169	-0.219191	chr1	220267790	-	Island	1stExon	IARS2	chr1	219640680	38	38	11	rs2605096_cg27631248
rs11780978	cg26873254	2.43153	0.017214	0.658169	0.189827	chr8	144332526	+	Island	Body	ZFP41	chr8	145034852	28	45	14	rs11780978_cg26873254
rs2605096	cg26554494	-2.43044	0.0172624	0.658169	-0.206817	chr1	219346607	-	N_Shore	TSS1500	LYPLAL1	chr1	219640680	38	38	11	rs2605096_cg26554494
rs11780978	cg12503742	2.42994	0.0172848	0.658169	0.149664	chr8	145642421	-	S_Shore	TSS200;TSS1500	SLC39A4;SLC39A4	chr8	145034852	28	45	14	rs11780978_cg12503742
rs6766414	cg01374654	-2.42794	0.0173736	0.658169	-0.224743	chr3	32432921	+	N_Shore	TSS1500;TSS1500	CMTM7;CMTM7	chr3	31488222	48	36	3	rs6766414_cg01374654
rs788748	cg03948437	2.42478	0.0175152	0.658169	0.134835	chr7	45144871	+	OpenSea	Body;TSS1500;TSS1500;Body;Body	TBRG4;SNORA5C;SNORA5A;TBRG4;TBRG4	chr7	46026181	22	39	26	rs788748_cg03948437
rs11780978	cg02713153	2.42162	0.0176575	0.658169	0.110196	chr8	145063215	-	N_Shore	TSS1500;TSS1500	GRINA;GRINA	chr8	145034852	28	45	14	rs11780978_cg02713153
rs1807968	cg07586956	2.41965	0.017747	0.658169	0.260635	chr2	70336043	-	OpenSea			chr2	70712802	23	46	18	rs1807968_cg07586956
rs11780978	cg03031933	2.41859	0.0177953	0.658169	0.176151	chr8	145598519	+	Island	Body	ADCK5	chr8	145034852	28	45	14	rs11780978_cg03031933
rs11780978	cg24891660	2.41144	0.0181234	0.658169	0.230877	chr8	145003653	+	Island	Body;Body;Body;Body;Body;Body;Body;Body	PLEC1;PLEC1;PLEC1;PLEC1;PLEC1;PLEC1;PLEC1;PLEC1	chr8	145034852	28	45	14	rs11780978_cg24891660
rs6766414	cg05074709	-2.41116	0.0181368	0.658169	-0.273369	chr3	30733753	-	OpenSea	3'UTR;3'UTR	TGFBR2;TGFBR2	chr3	31488222	48	36	3	rs6766414_cg05074709
rs598373	cg02109381	-2.40665	0.018347	0.658169	-0.129123	chr11	118436844	+	OpenSea	TSS200;TSS200	C11orf60;C11orf60	chr11	118576463	38	33	16	rs598373_cg02109381
rs11780978	cg14234406	2.40302	0.0185176	0.658169	0.280526	chr8	145028103	-	Island	Body;Body;TSS200	PLEC1;PLEC1;PLEC1	chr8	145034852	28	45	14	rs11780978_cg14234406
rs598373	cg06200634	2.39848	0.018733	0.658169	0.162973	chr11	118966695	-	S_Shore	TSS1500	H2AFX	chr11	118576463	38	33	16	rs598373_cg06200634
rs11780978	cg23562538	2.39778	0.0187662	0.658169	0.112532	chr8	144798877	-	Island	Body	MAPK15	chr8	145034852	28	45	14	rs11780978_cg23562538
rs1807968	cg01332342	2.39588	0.0188572	0.658169	0.105607	chr2	70350820	-	N_Shore			chr2	70712802	23	46	18	rs1807968_cg01332342
rs11780978	cg02570977	2.39085	0.0191001	0.658169	0.150502	chr8	144373277	+	Island	TSS1500	ZNF696	chr8	145034852	28	45	14	rs11780978_cg02570977
rs6893396	cg20474370	-2.38818	0.0192301	0.658169	-0.204943	chr5	67584297	-	Island	Body;1stExon;5'UTR	PIK3R1;PIK3R1;PIK3R1	chr5	67818952	31	45	11	rs6893396_cg20474370
rs6766414	cg17657898	2.38776	0.0192506	0.658169	0.176758	chr3	31317297	-	OpenSea			chr3	31488222	48	36	3	rs6766414_cg17657898
rs598373	cg10287786	-2.38504	0.0193841	0.658169	-0.192036	chr11	117666000	-	N_Shore	Body	DSCAML1	chr11	118576463	38	33	16	rs598373_cg10287786
rs6893396	cg21929717	2.38055	0.0196058	0.658169	0.193193	chr5	68089821	+	OpenSea			chr5	67818952	31	45	11	rs6893396_cg21929717
rs2832155	cg06824297	-2.37981	0.0196429	0.658169	-0.209321	chr21	30391795	-	S_Shore	TSS200	RWDD2B	chr21	30393664	53	31	3	rs2832155_cg06824297
rs4383836	cg03985351	2.37884	0.019691	0.658169	0.190138	chr6	131657922	+	OpenSea			chr6	132063846	58	26	3	rs4383836_cg03985351
rs11780978	cg17198369	-2.37438	0.0199144	0.658169	-0.17527	chr8	144883931	+	N_Shore	Body;Body	SCRIB;SCRIB	chr8	145034852	28	45	14	rs11780978_cg17198369
rs11780978	cg20232550	-2.36787	0.0202449	0.658169	-0.157699	chr8	144344793	+	OpenSea	3'UTR	ZFP41	chr8	145034852	28	45	14	rs11780978_cg20232550
rs2521348	cg21256649	2.36602	0.0203395	0.658169	0.17253	chr17	66507610	+	N_Shore	TSS1500;TSS1500;TSS1500	PRKAR1A;PRKAR1A;PRKAR1A	chr17	67503501	29	40	18	rs2521348_cg21256649
rs598373	cg16941177	2.36239	0.0205269	0.658169	0.229217	chr11	118230422	-	S_Shore	5'UTR	UBE4A	chr11	118576463	38	33	16	rs598373_cg16941177
rs12316046	cg19075838	2.36236	0.0205282	0.658169	0.166723	chr12	15941986	+	Island	5'UTR	EPS8	chr12	15064363	37	39	11	rs12316046_cg19075838
rs11780978	cg27649916	-2.36214	0.0205398	0.658169	-0.214168	chr8	145038979	+	OpenSea	Body;Body	PLEC1;PLEC1	chr8	145034852	28	45	14	rs11780978_cg27649916
rs2521348	cg03128499	2.36184	0.0205553	0.658169	0.284319	chr17	67457828	-	OpenSea	Body	MAP2K6	chr17	67503501	29	40	18	rs2521348_cg03128499
rs788748	cg13329789	2.35873	0.0207169	0.658169	0.0787632	chr7	45757644	+	OpenSea	3'UTR	ADCY1	chr7	46026181	22	39	26	rs788748_cg13329789
rs6766414	cg07376297	2.35814	0.0207477	0.658169	0.209582	chr3	31481371	+	OpenSea			chr3	31488222	48	36	3	rs6766414_cg07376297
rs2832155	cg24477227	-2.35469	0.0209287	0.658169	-0.205357	chr21	30365341	+	Island	TSS200	RNF160	chr21	30393664	53	31	3	rs2832155_cg24477227
rs11780978	cg21042749	-2.35414	0.0209579	0.658169	-0.122174	chr8	145676033	+	Island	Body	CYHR1	chr8	145034852	28	45	14	rs11780978_cg21042749
rs11780978	cg00835857	-2.35293	0.0210217	0.658169	-0.205919	chr8	145086659	-	OpenSea	1stExon;5'UTR;1stExon;5'UTR	SPATC1;SPATC1;SPATC1;SPATC1	chr8	145034852	28	45	14	rs11780978_cg00835857
rs12316046	cg19789919	2.34926	0.0212164	0.658169	0.540039	chr12	14518548	-	Island	TSS200	ATF7IP	chr12	15064363	37	39	11	rs12316046_cg19789919
rs11780978	cg18002896	2.34793	0.0212872	0.658169	0.251792	chr8	144465845	-	S_Shelf	3'UTR	RHPN1	chr8	145034852	28	45	14	rs11780978_cg18002896
rs598373	cg08070028	-2.34519	0.0214344	0.658169	-0.0967258	chr11	119234956	+	Island	TSS200;Body	USP2;USP2	chr11	118576463	38	33	16	rs598373_cg08070028
rs598373	cg13819485	2.3438	0.0215088	0.658169	0.163413	chr11	118868642	-	Island	TSS1500	CCDC84	chr11	118576463	38	33	16	rs598373_cg13819485
rs1807968	cg21482635	-2.34034	0.0216965	0.659788	-0.176673	chr2	70165315	-	OpenSea	Body	MXD1	chr2	70712802	23	46	18	rs1807968_cg21482635
rs598373	cg23818978	-2.32882	0.0223306	0.662905	-0.197695	chr11	118083239	+	OpenSea	Body;Body	AMICA1;AMICA1	chr11	118576463	38	33	16	rs598373_cg23818978
rs598373	cg06019530	-2.3248	0.0225557	0.662905	-0.143072	chr11	119214644	-	S_Shelf	5'UTR;Body	C1QTNF5;MFRP	chr11	118576463	38	33	16	rs598373_cg06019530
rs11780978	cg20387387	2.3247	0.0225612	0.662905	0.167951	chr8	144511212	+	Island			chr8	145034852	28	45	14	rs11780978_cg20387387
rs11780978	cg20329047	2.32457	0.0225686	0.662905	0.142319	chr8	145514383	-	N_Shore	Body;TSS1500	BOP1;HSF1	chr8	145034852	28	45	14	rs11780978_cg20329047
rs10116772	cg13666340	-2.32032	0.0228092	0.662905	-0.213066	chr9	4666266	+	S_Shelf	5'UTR	C9orf68	chr9	4290541	31	44	12	rs10116772_cg13666340
rs6766414	cg02906741	2.32022	0.0228147	0.662905	0.166628	chr3	30623546	+	OpenSea			chr3	31488222	48	36	3	rs6766414_cg02906741
rs11780978	cg07086847	2.31958	0.0228511	0.662905	0.180065	chr8	145550618	-	Island	TSS200	DGAT1	chr8	145034852	28	45	14	rs11780978_cg07086847
rs2605096	cg18325385	-2.31629	0.0230389	0.662905	-0.16555	chr1	219485856	-	OpenSea			chr1	219640680	38	38	11	rs2605096_cg18325385
rs11780978	cg25472897	2.31421	0.0231586	0.662905	0.164992	chr8	145560555	-	Island	TSS1500	SCRT1	chr8	145034852	28	45	14	rs11780978_cg25472897
rs9534442	cg20294319	2.31356	0.0231963	0.662905	0.178253	chr13	47253842	-	OpenSea	Body;Body;Body	LRCH1;LRCH1;LRCH1	chr13	47152655	24	47	16	rs9534442_cg20294319
rs11780978	cg07593570	-2.30975	0.0234165	0.662905	-0.0890687	chr8	145166556	-	S_Shore	Body	KIAA1875	chr8	145034852	28	45	14	rs11780978_cg07593570
rs598373	cg18364120	-2.30773	0.0235344	0.662905	-0.174195	chr11	118097056	+	OpenSea	TSS1500	AMICA1	chr11	118576463	38	33	16	rs598373_cg18364120
rs11780978	cg10319399	2.30464	0.0237156	0.662905	0.132027	chr8	145018285	+	Island	Body;TSS200;Body;Body;Body;Body	PLEC1;PLEC1;PLEC1;PLEC1;PLEC1;PLEC1	chr8	145034852	28	45	14	rs11780978_cg10319399
rs2521348	cg26779716	2.30264	0.0238336	0.662905	0.134114	chr17	68166241	+	S_Shore	5'UTR	KCNJ2	chr17	67503501	29	40	18	rs2521348_cg26779716
rs11780978	cg24147367	2.29976	0.0240042	0.662905	0.142606	chr8	144373452	-	Island	TSS200	ZNF696	chr8	145034852	28	45	14	rs11780978_cg24147367
rs6766414	cg27376548	2.29801	0.0241081	0.662905	0.206033	chr3	32338292	+	OpenSea	Body	CMTM8	chr3	31488222	48	36	3	rs6766414_cg27376548
rs11780978	cg02110858	2.29514	0.0242799	0.662905	0.26934	chr8	145028222	+	Island	Body;Body;TSS200	PLEC1;PLEC1;PLEC1	chr8	145034852	28	45	14	rs11780978_cg02110858
rs598373	cg27114680	2.2937	0.0243668	0.662905	0.163848	chr11	118799487	+	S_Shelf			chr11	118576463	38	33	16	rs598373_cg27114680
rs598373	cg21157258	2.2897	0.0246086	0.662905	0.142122	chr11	118972408	+	Island	5'UTR;1stExon	DPAGT1;DPAGT1	chr11	118576463	38	33	16	rs598373_cg21157258
rs11780978	cg01228685	2.28851	0.0246812	0.662905	0.102815	chr8	145031536	-	S_Shelf	Body;Body	PLEC1;PLEC1	chr8	145034852	28	45	14	rs11780978_cg01228685
rs1807968	cg19859335	-2.2879	0.0247184	0.662905	-0.125142	chr2	70142152	-	Island	TSS200	MXD1	chr2	70712802	23	46	18	rs1807968_cg19859335
rs598373	cg17231661	2.28693	0.0247777	0.662905	0.0770698	chr11	119039801	-	Island	5'UTR;5'UTR	NLRX1;NLRX1	chr11	118576463	38	33	16	rs598373_cg17231661
rs6766414	cg17643564	2.28168	0.0251	0.667879	0.18122	chr3	31494467	-	OpenSea			chr3	31488222	48	36	3	rs6766414_cg17643564
rs11780978	cg08161931	2.26408	0.0262096	0.693634	0.100579	chr8	145028402	+	S_Shore	TSS1500;Body;Body	PLEC1;PLEC1;PLEC1	chr8	145034852	28	45	14	rs11780978_cg08161931
rs598373	cg07688416	2.25902	0.0265363	0.698505	0.209235	chr11	117714850	+	OpenSea	5'UTR;5'UTR;5'UTR;5'UTR;5'UTR	FXYD6;FXYD6;FXYD6;FXYD6;FXYD6	chr11	118576463	38	33	16	rs598373_cg07688416
rs2605096	cg03349407	2.2441	0.0275206	0.72054	0.197492	chr1	220441256	-	OpenSea	Body;TSS200	RAB3GAP2;AURKAPS1	chr1	219640680	38	38	11	rs2605096_cg03349407
rs1807968	cg12244275	-2.24145	0.0276988	0.721346	-0.183457	chr2	70355397	-	S_Shelf			chr2	70712802	23	46	18	rs1807968_cg12244275
rs598373	cg07428648	2.23578	0.0280835	0.7233	0.129029	chr11	118306105	+	Island	TSS1500	MLL	chr11	118576463	38	33	16	rs598373_cg07428648
rs11780978	cg27617225	-2.23429	0.0281855	0.7233	-0.215055	chr8	145625612	-	S_Shelf	Body;TSS200	CPSF1;MIR1234	chr8	145034852	28	45	14	rs11780978_cg27617225
rs9534442	cg09394608	2.23383	0.028217	0.7233	0.190952	chr13	47472429	-	OpenSea	TSS1500;TSS1500	HTR2A;HTR2A	chr13	47152655	24	47	16	rs9534442_cg09394608
rs788748	cg26459372	-2.22626	0.0287404	0.732303	-0.216295	chr7	45613676	+	Island	TSS1500	ADCY1	chr7	46026181	22	39	26	rs788748_cg26459372
rs11780978	cg23155717	2.22234	0.0290143	0.732303	0.233098	chr8	145033622	-	OpenSea	Body;Body	PLEC1;PLEC1	chr8	145034852	28	45	14	rs11780978_cg23155717
rs2605096	cg07906688	2.2223	0.0290169	0.732303	0.163465	chr1	219347887	+	S_Shore	Body	LYPLAL1	chr1	219640680	38	38	11	rs2605096_cg07906688
rs598373	cg07003643	-2.21924	0.029233	0.733746	-0.143355	chr11	119217537	-	OpenSea	TSS200;TSS200	C1QTNF5;MFRP	chr11	118576463	38	33	16	rs598373_cg07003643
rs4383836	cg08997193	2.21725	0.0293738	0.733746	0.206272	chr6	132102258	+	OpenSea			chr6	132063846	58	26	3	rs4383836_cg08997193
rs11780978	cg05799038	2.21372	0.029625	0.734105	0.106583	chr8	144503807	-	Island			chr8	145034852	28	45	14	rs11780978_cg05799038
rs1807968	cg08311172	2.21107	0.0298151	0.734105	0.10821	chr2	69969004	-	Island	TSS200	ANXA4	chr2	70712802	23	46	18	rs1807968_cg08311172
rs598373	cg04315692	-2.21075	0.029838	0.734105	-0.067378	chr11	118530575	-	OpenSea	Body	TREH	chr11	118576463	38	33	16	rs598373_cg04315692
rs11780978	cg15708175	2.2062	0.0301672	0.734604	0.161876	chr8	145814244	-	S_Shore	Body	KIAA1688	chr8	145034852	28	45	14	rs11780978_cg15708175
rs4383836	cg08062526	2.20307	0.0303954	0.734604	0.231937	chr6	131949551	+	Island	TSS200;TSS200	MED23;MED23	chr6	132063846	58	26	3	rs4383836_cg08062526
rs1807968	cg03384579	-2.20115	0.0305362	0.734604	-0.14975	chr2	70995440	+	S_Shore	TSS200;TSS200;TSS200;TSS200;TSS200	ADD2;ADD2;ADD2;ADD2;ADD2	chr2	70712802	23	46	18	rs1807968_cg03384579
rs1807968	cg21685387	2.19901	0.0306937	0.734604	0.130081	chr2	70190408	+	S_Shore	TSS1500	ASPRV1	chr2	70712802	23	46	18	rs1807968_cg21685387
rs6893396	cg21993406	2.19823	0.0307515	0.734604	0.24076	chr5	68484783	+	N_Shore	TSS1500	CENPH	chr5	67818952	31	45	11	rs6893396_cg21993406
rs9534442	cg02134046	2.19813	0.0307586	0.734604	0.153042	chr13	46288513	-	S_Shore	3'UTR	SPERT	chr13	47152655	24	47	16	rs9534442_cg02134046
rs598373	cg25172825	2.19482	0.0310045	0.736884	0.101603	chr11	118955635	-	Island	5'UTR;1stExon	HMBS;HMBS	chr11	118576463	38	33	16	rs598373_cg25172825
rs6893396	cg16290399	-2.19266	0.0311656	0.737135	-0.0753427	chr5	68665965	-	S_Shore	5'UTR;5'UTR;TSS200;TSS1500;TSS200;5'UTR;TSS1500;5'UTR;TSS1500;TSS1500;TSS1500;TSS1500	RAD17;RAD17;TAF9;RAD17;TAF9;RAD17;RAD17;RAD17;RAD17;TAF9;RAD17;TAF9	chr5	67818952	31	45	11	rs6893396_cg16290399
rs6766414	cg22257056	2.1891	0.0314326	0.739529	0.118039	chr3	32462766	-	OpenSea	Body;Body	CMTM7;CMTM7	chr3	31488222	48	36	3	rs6766414_cg22257056
rs11780978	cg14203118	2.18594	0.0316714	0.739529	0.085624	chr8	144680893	+	Island	TSS1500;TSS1500;1stExon;TSS1500;TSS1500;TSS1500;TSS1500	EEF1D;EEF1D;TIGD5;EEF1D;EEF1D;EEF1D;EEF1D	chr8	145034852	28	45	14	rs11780978_cg14203118
rs11780978	cg01563148	-2.1853	0.03172	0.739529	-0.195476	chr8	145623258	-	Island	Body	CPSF1	chr8	145034852	28	45	14	rs11780978_cg01563148
rs2521348	cg22143285	2.18197	0.0319736	0.741909	0.355961	chr17	68070411	+	OpenSea	TSS1500;TSS1500	KCNJ16;KCNJ16	chr17	67503501	29	40	18	rs2521348_cg22143285
rs9534442	cg17771150	2.1774	0.0323245	0.746514	0.245022	chr13	46756209	-	OpenSea	5'UTR	LCP1	chr13	47152655	24	47	16	rs9534442_cg17771150
rs598373	cg20127549	-2.16604	0.0332119	0.757725	-0.0838593	chr11	118868876	-	Island	1stExon;5'UTR	CCDC84;CCDC84	chr11	118576463	38	33	16	rs598373_cg20127549
rs11780978	cg03508666	2.1657	0.0332391	0.757725	0.186109	chr8	144842289	-	N_Shore			chr8	145034852	28	45	14	rs11780978_cg03508666
rs598373	cg04729398	2.16525	0.0332743	0.757725	0.125346	chr11	118307152	-	Island	TSS200	MLL	chr11	118576463	38	33	16	rs598373_cg04729398
rs12316046	cg15858679	2.16237	0.0335034	0.75941	0.318873	chr12	15067176	+	OpenSea	3'UTR	ERP27	chr12	15064363	37	39	11	rs12316046_cg15858679
rs4867568	cg05494813	-2.15939	0.0337412	0.761277	-0.125328	chr5	28405098	+	OpenSea			chr5	28549181	24	47	16	rs4867568_cg05494813
rs1807968	cg15846787	-2.15552	0.0340527	0.76478	-0.186394	chr2	71126939	+	Island	TSS1500	VAX2	chr2	70712802	23	46	18	rs1807968_cg15846787
rs788748	cg24772240	2.15056	0.0344551	0.770285	0.094586	chr7	45961537	-	S_Shore	TSS1500;TSS1500	IGFBP3;IGFBP3	chr7	46026181	22	39	26	rs788748_cg24772240
rs9534442	cg03436178	2.14802	0.0346636	0.770938	0.198449	chr13	46785713	+	OpenSea			chr13	47152655	24	47	16	rs9534442_cg03436178
rs11780978	cg05494008	-2.14636	0.0347993	0.770938	-0.0907688	chr8	145579285	+	S_Shore	Body;TSS1500;Body	FBXL6;C8ORFK29;FBXL6	chr8	145034852	28	45	14	rs11780978_cg05494008
rs788748	cg14919164	2.1381	0.0354854	0.779179	0.330584	chr7	45729156	-	OpenSea	Body	ADCY1	chr7	46026181	22	39	26	rs788748_cg14919164
rs598373	cg24306751	2.13616	0.0356481	0.779179	0.0860582	chr11	118271956	-	N_Shore	TSS200	ATP5L	chr11	118576463	38	33	16	rs598373_cg24306751
rs2521348	cg20060666	2.13615	0.0356487	0.779179	0.129206	chr17	66526694	-	OpenSea	3'UTR;3'UTR;3'UTR	PRKAR1A;PRKAR1A;PRKAR1A	chr17	67503501	29	40	18	rs2521348_cg20060666
rs11780978	cg22145576	2.13261	0.0359473	0.780802	0.18788	chr8	144897413	+	Island	1stExon;1stExon	SCRIB;SCRIB	chr8	145034852	28	45	14	rs11780978_cg22145576
rs6893396	cg18652453	2.12807	0.0363335	0.780802	0.141674	chr5	68665041	-	N_Shore	Body;TSS1500;5'UTR;5'UTR;TSS1500;TSS1500;TSS1500;Body;TSS200	TAF9;RAD17;TAF9;TAF9;RAD17;RAD17;RAD17;TAF9;RAD17	chr5	67818952	31	45	11	rs6893396_cg18652453
rs788748	cg03776080	2.1264	0.0364769	0.780802	0.124055	chr7	45961455	-	S_Shore	TSS1500;TSS1500	IGFBP3;IGFBP3	chr7	46026181	22	39	26	rs788748_cg03776080
rs598373	cg17695682	-2.12303	0.0367663	0.780802	-0.115516	chr11	118551771	+	OpenSea	TSS1500	TREH	chr11	118576463	38	33	16	rs598373_cg17695682
rs6766414	cg01617750	-2.12258	0.0368056	0.780802	-0.0932464	chr3	32279261	-	N_Shore	TSS1500	CMTM8	chr3	31488222	48	36	3	rs6766414_cg01617750
rs2832155	cg23864210	-2.12188	0.0368665	0.780802	-0.162784	chr21	30365465	+	S_Shore	TSS200	RNF160	chr21	30393664	53	31	3	rs2832155_cg23864210
rs598373	cg22954171	2.11996	0.0370326	0.780802	0.0840942	chr11	119005287	-	OpenSea	3'UTR;3'UTR	HINFP;HINFP	chr11	118576463	38	33	16	rs598373_cg22954171
rs11780978	cg20024687	2.11872	0.0371408	0.780802	0.158867	chr8	144417679	+	S_Shore	TSS1500	TOP1MT	chr8	145034852	28	45	14	rs11780978_cg20024687
rs1807968	cg26890101	2.11805	0.0371992	0.780802	0.179885	chr2	70485637	-	Island	Body	PCYOX1	chr2	70712802	23	46	18	rs1807968_cg26890101
rs11780978	cg21404980	-2.11669	0.0373178	0.780802	-0.0956381	chr8	144599027	+	N_Shelf	Body	ZC3H3	chr8	145034852	28	45	14	rs11780978_cg21404980
rs11780978	cg21765577	-2.11243	0.0376915	0.783192	-0.136376	chr8	145150022	-	Island	1stExon	CYC1	chr8	145034852	28	45	14	rs11780978_cg21765577
rs11780978	cg16505237	2.11038	0.0378729	0.783192	0.157481	chr8	145550609	-	Island	TSS200	DGAT1	chr8	145034852	28	45	14	rs11780978_cg16505237
rs6893396	cg24123479	-2.10901	0.0379943	0.783192	-0.111961	chr5	68664773	-	N_Shore	Body;TSS1500;5'UTR;5'UTR;TSS1500;TSS1500;TSS1500;Body	TAF9;RAD17;TAF9;TAF9;RAD17;RAD17;RAD17;TAF9	chr5	67818952	31	45	11	rs6893396_cg24123479
rs2605096	cg06516956	-2.10468	0.0383808	0.783192	-0.150075	chr1	219558325	+	OpenSea			chr1	219640680	38	38	11	rs2605096_cg06516956
rs598373	cg07697569	2.10287	0.0385436	0.783192	0.114573	chr11	118966186	+	Island	TSS200	H2AFX	chr11	118576463	38	33	16	rs598373_cg07697569
rs6893396	cg01893041	2.10153	0.0386645	0.783192	0.190801	chr5	67583972	-	N_Shore	Body;TSS1500	PIK3R1;PIK3R1	chr5	67818952	31	45	11	rs6893396_cg01893041
rs2605096	cg15125891	2.10094	0.0387176	0.783192	0.14094	chr1	220470753	+	OpenSea			chr1	219640680	38	38	11	rs2605096_cg15125891
rs2521348	cg04228573	2.09984	0.0388167	0.783192	0.126287	chr17	67410799	+	OpenSea	TSS200	MAP2K6	chr17	67503501	29	40	18	rs2521348_cg04228573
rs11780978	cg22793130	2.09882	0.0389094	0.783192	0.0824135	chr8	144163464	-	N_Shelf			chr8	145034852	28	45	14	rs11780978_cg22793130
rs6766414	cg01679060	2.0972	0.0390565	0.783192	0.148573	chr3	31893876	-	OpenSea	Body	OSBPL10	chr3	31488222	48	36	3	rs6766414_cg01679060
rs598373	cg16332060	2.09572	0.0391916	0.783192	0.143348	chr11	118436807	-	OpenSea	TSS200;TSS200	C11orf60;C11orf60	chr11	118576463	38	33	16	rs598373_cg16332060
rs9534442	cg24291490	2.08763	0.0399353	0.793581	0.144825	chr13	46357904	+	OpenSea	Body	SIAH3	chr13	47152655	24	47	16	rs9534442_cg24291490
rs1807968	cg01136571	2.08652	0.0400386	0.793581	0.172523	chr2	71357245	-	Island	Body;TSS200	MCEE;MPHOSPH10	chr2	70712802	23	46	18	rs1807968_cg01136571
rs4383836	cg05235761	-2.08295	0.0403711	0.793581	-0.212265	chr6	132722045	+	N_Shore	Body	MOXD1	chr6	132063846	58	26	3	rs4383836_cg05235761
rs1807968	cg08276889	2.07757	0.040878	0.793581	0.0988982	chr2	70351524	+	Island	Body	LOC100133985	chr2	70712802	23	46	18	rs1807968_cg08276889
rs11780978	cg04751549	2.07681	0.0409501	0.793581	0.156167	chr8	144260778	+	OpenSea			chr8	145034852	28	45	14	rs11780978_cg04751549
rs598373	cg03890344	2.07613	0.0410141	0.793581	0.170498	chr11	118888968	+	Island	Body;TSS1500	RPS25;TRAPPC4	chr11	118576463	38	33	16	rs598373_cg03890344
rs11780978	cg01099220	-2.07546	0.0410784	0.793581	-0.177043	chr8	145747659	+	Island	3'UTR	LRRC14	chr8	145034852	28	45	14	rs11780978_cg01099220
rs598373	cg25423009	-2.07362	0.0412529	0.793581	-0.123118	chr11	119524243	+	OpenSea	Body	PVRL1	chr11	118576463	38	33	16	rs598373_cg25423009
rs11780978	cg08280159	-2.07198	0.0414101	0.793581	-0.170053	chr8	145504568	+	S_Shelf	Body	BOP1	chr8	145034852	28	45	14	rs11780978_cg08280159
rs11780978	cg19672546	2.06958	0.0416399	0.793581	0.285867	chr8	145025123	+	Island	Body;Body;Body;TSS200	PLEC1;PLEC1;PLEC1;PLEC1	chr8	145034852	28	45	14	rs11780978_cg19672546
rs11780978	cg07530264	-2.06942	0.0416552	0.793581	-0.111896	chr8	144965497	+	N_Shore			chr8	145034852	28	45	14	rs11780978_cg07530264
rs598373	cg26321969	2.06737	0.0418535	0.793581	0.145024	chr11	118799402	+	S_Shelf			chr11	118576463	38	33	16	rs598373_cg26321969
rs6893396	cg06979550	2.06638	0.0419487	0.793581	0.141878	chr5	68462676	-	Island	TSS1500	CCNB1	chr5	67818952	31	45	11	rs6893396_cg06979550
rs6766414	cg02470179	2.06361	0.0422172	0.793581	0.13807	chr3	31580476	+	OpenSea	Body	STT3B	chr3	31488222	48	36	3	rs6766414_cg02470179
rs10116772	cg06935438	-2.0631	0.042267	0.793581	-0.253445	chr9	4116989	+	N_Shore	Body;Body	GLIS3;GLIS3	chr9	4290541	31	44	12	rs10116772_cg06935438
rs11780978	cg08573869	-2.06271	0.0423048	0.793581	-0.120917	chr8	144895168	-	Island	Body;Body;Body	SCRIB;SCRIB;MIR937	chr8	145034852	28	45	14	rs11780978_cg08573869
rs11780978	cg12676322	2.05807	0.0427599	0.797598	0.130497	chr8	145936124	-	N_Shelf			chr8	145034852	28	45	14	rs11780978_cg12676322
rs11780978	cg20748194	2.0572	0.0428448	0.797598	0.0570029	chr8	145754561	+	Island	TSS200	MGC70857	chr8	145034852	28	45	14	rs11780978_cg20748194
rs10116772	cg13599596	2.04948	0.0436115	0.806946	0.120155	chr9	4541807	-	OpenSea	Body	SLC1A1	chr9	4290541	31	44	12	rs10116772_cg13599596
rs11780978	cg00329447	2.04735	0.0438258	0.806946	0.133687	chr8	145028170	+	Island	Body;Body;TSS200	PLEC1;PLEC1;PLEC1	chr8	145034852	28	45	14	rs11780978_cg00329447
rs598373	cg12789173	2.04719	0.0438415	0.806946	0.159172	chr11	118084192	+	OpenSea	Body;TSS200	AMICA1;AMICA1	chr11	118576463	38	33	16	rs598373_cg12789173
rs598373	cg12957814	-2.04241	0.0443246	0.812783	-0.129683	chr11	119317273	+	OpenSea			chr11	118576463	38	33	16	rs598373_cg12957814
rs11780978	cg02901790	-2.04072	0.0444963	0.812888	-0.105637	chr8	144391601	+	S_Shore	3'UTR	TOP1MT	chr8	145034852	28	45	14	rs11780978_cg02901790
rs598373	cg06957943	-2.03539	0.0450409	0.819778	-0.101195	chr11	118096372	-	OpenSea	TSS1500	AMICA1	chr11	118576463	38	33	16	rs598373_cg06957943
rs598373	cg12279405	-2.03142	0.0454518	0.824193	-0.141225	chr11	118272262	-	Island	5'UTR;1stExon	ATP5L;ATP5L	chr11	118576463	38	33	16	rs598373_cg12279405
rs12316046	cg14892058	-2.02465	0.0461584	0.824893	-0.0687196	chr12	14956310	-	Island	1stExon;TSS200;5'UTR	WBP11;C12orf60;WBP11	chr12	15064363	37	39	11	rs12316046_cg14892058
rs598373	cg23740844	2.02115	0.0465265	0.824893	0.129252	chr11	118272104	+	N_Shore	5'UTR;1stExon	ATP5L;ATP5L	chr11	118576463	38	33	16	rs598373_cg23740844
rs11780978	cg02005367	2.0203	0.0466165	0.824893	0.110924	chr8	145133412	-	Island	TSS200	EXOSC4	chr8	145034852	28	45	14	rs11780978_cg02005367
rs2605096	cg20689471	-2.01901	0.046754	0.824893	-0.129042	chr1	219213785	+	OpenSea			chr1	219640680	38	38	11	rs2605096_cg20689471
rs2832155	cg03493260	2.0186	0.0467975	0.824893	0.122939	chr21	30389043	+	N_Shelf	Body	RWDD2B	chr21	30393664	53	31	3	rs2832155_cg03493260
rs12316046	cg20684528	2.0184	0.0468184	0.824893	0.130022	chr12	14133667	+	N_Shore	TSS1500	GRIN2B	chr12	15064363	37	39	11	rs12316046_cg20684528
rs11780978	cg13439505	-2.01766	0.0468976	0.824893	-0.112955	chr8	144341571	-	S_Shelf	3'UTR	ZFP41	chr8	145034852	28	45	14	rs11780978_cg13439505
rs1807968	cg15165122	2.01723	0.0469432	0.824893	0.188101	chr2	71206291	+	Island	Body;Body	ANKRD53;ANKRD53	chr2	70712802	23	46	18	rs1807968_cg15165122
rs788748	cg04727332	-2.01522	0.0471582	0.824893	-0.0859349	chr7	45960243	+	Island	Body;Body	IGFBP3;IGFBP3	chr7	46026181	22	39	26	rs788748_cg04727332
rs1807968	cg16166011	2.01454	0.047231	0.824893	0.247088	chr2	70996021	+	S_Shore	TSS1500;TSS1500;TSS1500;TSS1500;TSS1500	ADD2;ADD2;ADD2;ADD2;ADD2	chr2	70712802	23	46	18	rs1807968_cg16166011
rs11780978	cg05253226	-2.01348	0.0473437	0.824893	-0.0573117	chr8	144940843	+	N_Shore	1stExon	EPPK1	chr8	145034852	28	45	14	rs11780978_cg05253226
rs6893396	cg11191451	2.00595	0.0481583	0.83611	0.13749	chr5	68514223	+	S_Shore	Body	MRPS36	chr5	67818952	31	45	11	rs6893396_cg11191451
rs1807968	cg10166609	-2.00316	0.0484635	0.836323	-0.06225	chr2	71383612	+	OpenSea			chr2	70712802	23	46	18	rs1807968_cg10166609
rs2605096	cg02286819	2.00271	0.0485122	0.836323	0.182289	chr1	219985565	-	OpenSea			chr1	219640680	38	38	11	rs2605096_cg02286819
rs1807968	cg13716787	-1.9966	0.0491865	0.840837	-0.159054	chr2	70351227	-	N_Shore	Body	LOC100133985	chr2	70712802	23	46	18	rs1807968_cg13716787
rs788748	cg25322847	1.99656	0.0491905	0.840837	0.131567	chr7	45617892	-	S_Shelf	Body	ADCY1	chr7	46026181	22	39	26	rs788748_cg25322847
rs11780978	cg03967627	1.9955	0.0493089	0.840837	0.12565	chr8	144655030	-	S_Shore	TSS200	C8orf73	chr8	145034852	28	45	14	rs11780978_cg03967627
rs12316046	cg00512404	1.99413	0.049461	0.840837	0.148237	chr12	15114732	-	OpenSea	TSS200	ARHGDIB	chr12	15064363	37	39	11	rs12316046_cg00512404
rs788748	cg27027655	1.98916	0.0500176	0.847357	0.147965	chr7	45196262	+	N_Shore	TSS1500	RAMP3	chr7	46026181	22	39	26	rs788748_cg27027655
rs11780978	cg22912214	-1.98574	0.050404	0.850959	-0.134273	chr8	145675857	-	Island	Body	CYHR1	chr8	145034852	28	45	14	rs11780978_cg22912214
rs6766414	cg02570354	1.98309	0.050705	0.853099	0.222805	chr3	31728749	-	OpenSea	Body	OSBPL10	chr3	31488222	48	36	3	rs6766414_cg02570354
rs6766414	cg19615017	1.97825	0.0512587	0.858882	0.17928	chr3	30673459	+	OpenSea	Body;Body	TGFBR2;TGFBR2	chr3	31488222	48	36	3	rs6766414_cg19615017
rs9534442	cg04579095	1.97702	0.0513996	0.858882	0.150528	chr13	47127301	+	Island	5'UTR;1stExon;5'UTR;1stExon;1stExon;5'UTR	LRCH1;LRCH1;LRCH1;LRCH1;LRCH1;LRCH1	chr13	47152655	24	47	16	rs9534442_cg04579095
rs1807968	cg24938166	-1.97549	0.0515759	0.858897	-0.0740206	chr2	70941682	-	OpenSea	5'UTR;5'UTR;5'UTR;5'UTR;5'UTR	ADD2;ADD2;ADD2;ADD2;ADD2	chr2	70712802	23	46	18	rs1807968_cg24938166
rs598373	cg01675512	-1.96799	0.0524494	0.868763	-0.145495	chr11	118874608	+	OpenSea	TSS1500;Body	RPL23AP64;CCDC84	chr11	118576463	38	33	16	rs598373_cg01675512
rs2832155	cg03117949	-1.96609	0.0526725	0.868763	-0.424397	chr21	30396586	+	N_Shore	TSS1500;TSS1500;TSS1500	USP16;USP16;USP16	chr21	30393664	53	31	3	rs2832155_cg03117949
rs1807968	cg03711129	-1.96479	0.0528257	0.868763	-0.103393	chr2	71124762	-	N_Shore			chr2	70712802	23	46	18	rs1807968_cg03711129
rs11780978	cg17161921	1.9627	0.053072	0.868763	0.180091	chr8	145665910	+	N_Shore	Body	NFKBIL2	chr8	145034852	28	45	14	rs11780978_cg17161921
rs2832155	cg26921846	-1.96183	0.0531756	0.868763	-0.170885	chr21	30671131	-	Island	TSS1500;TSS200	BACH1;BACH1	chr21	30393664	53	31	3	rs2832155_cg26921846
rs11780978	cg17016301	1.96134	0.053233	0.868763	0.147126	chr8	146013004	-	S_Shore	TSS1500	ZNF34	chr8	145034852	28	45	14	rs11780978_cg17016301
rs2605096	cg08550523	-1.95729	0.0537158	0.870021	-0.196106	chr1	219047954	+	OpenSea			chr1	219640680	38	38	11	rs2605096_cg08550523
rs4867568	cg15192146	1.9542	0.0540868	0.870021	0.202613	chr5	29524889	+	OpenSea			chr5	28549181	24	47	16	rs4867568_cg15192146
rs1807968	cg07720990	1.95408	0.0541012	0.870021	0.134593	chr2	70998383	+	S_Shelf			chr2	70712802	23	46	18	rs1807968_cg07720990
rs6766414	cg07613391	1.95377	0.0541378	0.870021	0.179052	chr3	30708746	+	OpenSea	Body;Body	TGFBR2;TGFBR2	chr3	31488222	48	36	3	rs6766414_cg07613391
rs11780978	cg16530595	1.95259	0.05428	0.870021	0.330131	chr8	144788492	-	Island			chr8	145034852	28	45	14	rs11780978_cg16530595
rs12316046	cg22926252	-1.94972	0.0546278	0.870021	-0.159825	chr12	14956350	+	Island	1stExon;TSS200;5'UTR	WBP11;C12orf60;WBP11	chr12	15064363	37	39	11	rs12316046_cg22926252
rs1807968	cg10617784	1.94969	0.0546307	0.870021	0.167799	chr2	71134586	-	Island	Body	VAX2	chr2	70712802	23	46	18	rs1807968_cg10617784
rs598373	cg14042912	1.94733	0.0549183	0.870021	0.161644	chr11	118016803	+	Island	Body;TSS1500;TSS1500;Body	SCN4B;SCN4B;SCN4B;SCN4B	chr11	118576463	38	33	16	rs598373_cg14042912
rs11780978	cg20458811	-1.94702	0.0549562	0.870021	-0.136748	chr8	144631810	+	Island			chr8	145034852	28	45	14	rs11780978_cg20458811
rs598373	cg20941530	1.94591	0.0550908	0.870021	0.124221	chr11	118992036	+	Island	TSS1500;TSS1500	HINFP;HINFP	chr11	118576463	38	33	16	rs598373_cg20941530
rs11780978	cg02576440	-1.94229	0.055535	0.870021	-0.170637	chr8	145675712	-	Island	3'UTR	CYHR1	chr8	145034852	28	45	14	rs11780978_cg02576440
rs598373	cg04176122	1.94137	0.0556478	0.870021	0.21295	chr11	118779835	+	N_Shore	Body	BCL9L	chr11	118576463	38	33	16	rs598373_cg04176122
rs11780978	cg26718033	1.94072	0.0557279	0.870021	0.0716795	chr8	144467993	+	OpenSea			chr8	145034852	28	45	14	rs11780978_cg26718033
rs598373	cg06491116	-1.94016	0.0557979	0.870021	-0.115759	chr11	118122715	-	OpenSea	Body	MPZL3	chr11	118576463	38	33	16	rs598373_cg06491116
rs598373	cg22107164	1.935	0.0564384	0.872774	0.106524	chr11	117957509	+	OpenSea	Body;Body	TMPRSS4;TMPRSS4	chr11	118576463	38	33	16	rs598373_cg22107164
rs4383836	cg05332565	1.93493	0.0564473	0.872774	0.209384	chr6	131642853	-	OpenSea			chr6	132063846	58	26	3	rs4383836_cg05332565
rs4383836	cg22931950	1.93443	0.0565093	0.872774	0.218913	chr6	132834348	+	Island	TSS200	STX7	chr6	132063846	58	26	3	rs4383836_cg22931950
rs598373	cg27385729	-1.93082	0.0569612	0.876987	-0.107298	chr11	118619582	-	OpenSea	3'UTR	DDX6	chr11	118576463	38	33	16	rs598373_cg27385729
rs11780978	cg04548483	-1.92598	0.0575723	0.877292	-0.114591	chr8	145597148	-	N_Shore	TSS1500	ADCK5	chr8	145034852	28	45	14	rs11780978_cg04548483
rs9534442	cg04828062	1.924	0.0578245	0.877292	0.155173	chr13	46700876	-	OpenSea	3'UTR	LCP1	chr13	47152655	24	47	16	rs9534442_cg04828062
rs598373	cg27115340	-1.92397	0.0578279	0.877292	-0.117344	chr11	118016769	-	Island	Body;TSS1500;TSS1500;Body	SCN4B;SCN4B;SCN4B;SCN4B	chr11	118576463	38	33	16	rs598373_cg27115340
rs788748	cg10094651	1.92202	0.0580766	0.877292	0.138374	chr7	45961778	-	S_Shore	TSS1500;TSS1500	IGFBP3;IGFBP3	chr7	46026181	22	39	26	rs788748_cg10094651
rs598373	cg04968900	1.91985	0.0583543	0.877292	0.126128	chr11	117747390	-	Island	1stExon;5'UTR;5'UTR;1stExon;1stExon;5'UTR;1stExon;5'UTR;5'UTR	FXYD6;FXYD6;FXYD6;FXYD6;FXYD6;FXYD6;FXYD6;FXYD6;FXYD6	chr11	118576463	38	33	16	rs598373_cg04968900
rs788748	cg19382191	1.91796	0.0585966	0.877292	0.0811846	chr7	45200201	+	S_Shelf	Body	RAMP3	chr7	46026181	22	39	26	rs788748_cg19382191
rs788748	cg13087969	1.91695	0.0587276	0.877292	0.114197	chr7	45215768	-	OpenSea	Body	RAMP3	chr7	46026181	22	39	26	rs788748_cg13087969
rs598373	cg10983623	1.91451	0.0590427	0.877292	0.201307	chr11	118662299	-	Island	TSS1500	DDX6	chr11	118576463	38	33	16	rs598373_cg10983623
rs11780978	cg17368874	1.91422	0.0590807	0.877292	0.0821215	chr8	145743346	-	Island	TSS200;TSS200	RECQL4;LRRC14	chr8	145034852	28	45	14	rs11780978_cg17368874
rs598373	cg07721852	-1.91269	0.059279	0.877292	-0.188632	chr11	118576628	+	OpenSea			chr11	118576463	38	33	16	rs598373_cg07721852
rs788748	cg14833891	-1.91188	0.0593841	0.877292	-0.13289	chr7	45188085	+	OpenSea			chr7	46026181	22	39	26	rs788748_cg14833891
rs598373	cg18890215	-1.90999	0.059631	0.877292	-0.0898782	chr11	119183296	-	S_Shore	Body	MCAM	chr11	118576463	38	33	16	rs598373_cg18890215
rs2605096	cg21220870	-1.90872	0.0597973	0.877292	-0.212729	chr1	220216811	+	N_Shelf	Body	EPRS	chr1	219640680	38	38	11	rs2605096_cg21220870
rs6766414	cg13808147	1.90857	0.0598171	0.877292	0.187786	chr3	32433055	-	N_Shore	TSS200;TSS200	CMTM7;CMTM7	chr3	31488222	48	36	3	rs6766414_cg13808147
rs2605096	cg03221247	1.9084	0.0598389	0.877292	0.120376	chr1	219347458	+	Island	Body	LYPLAL1	chr1	219640680	38	38	11	rs2605096_cg03221247
rs10116772	cg14462686	1.90655	0.060081	0.877292	0.147412	chr9	4226519	-	OpenSea	Body	GLIS3	chr9	4290541	31	44	12	rs10116772_cg14462686
rs11780978	cg01794812	-1.90651	0.0600871	0.877292	-0.122684	chr8	146027063	+	S_Shelf	5'UTR	ZNF517	chr8	145034852	28	45	14	rs11780978_cg01794812
rs2832155	cg00375829	-1.9036	0.0604703	0.877292	-0.193854	chr21	30257342	-	N_Shore	Body;Body	N6AMT1;N6AMT1	chr21	30393664	53	31	3	rs2832155_cg00375829
rs11780978	cg12111787	1.90304	0.0605451	0.877292	0.1016	chr8	144226521	-	OpenSea			chr8	145034852	28	45	14	rs11780978_cg12111787
rs11780978	cg08969922	1.89948	0.0610177	0.877292	0.0979771	chr8	145642114	+	Island	1stExon;TSS200	SLC39A4;SLC39A4	chr8	145034852	28	45	14	rs11780978_cg08969922
rs11780978	cg08141791	1.89908	0.0610708	0.877292	0.0768715	chr8	144328996	-	Island	TSS200	ZFP41	chr8	145034852	28	45	14	rs11780978_cg08141791
rs2605096	cg09801894	-1.89872	0.0611184	0.877292	-0.129749	chr1	219738354	-	OpenSea			chr1	219640680	38	38	11	rs2605096_cg09801894
rs9534442	cg23869158	1.89846	0.0611535	0.877292	0.123446	chr13	47126023	-	N_Shore	TSS1500;TSS1500;TSS1500	LRCH1;LRCH1;LRCH1	chr13	47152655	24	47	16	rs9534442_cg23869158
rs2521348	cg14019757	1.89704	0.0613436	0.877292	0.143117	chr17	67231728	-	OpenSea	5'UTR	ABCA10	chr17	67503501	29	40	18	rs2521348_cg14019757
rs598373	cg10287461	1.89616	0.0614606	0.877292	0.14635	chr11	119510240	-	OpenSea	Body	PVRL1	chr11	118576463	38	33	16	rs598373_cg10287461
rs2521348	cg11310812	1.8912	0.062129	0.884255	0.116517	chr17	68128775	+	OpenSea	Body;Body;Body	KCNJ16;KCNJ16;KCNJ16	chr17	67503501	29	40	18	rs2521348_cg11310812
rs598373	cg17431860	1.88533	0.0629275	0.893023	0.078734	chr11	118966319	-	Island	TSS200	H2AFX	chr11	118576463	38	33	16	rs598373_cg17431860
rs598373	cg03883256	1.88028	0.063621	0.900255	0.117924	chr11	119235802	+	S_Shore	TSS1500;Body	USP2;USP2	chr11	118576463	38	33	16	rs598373_cg03883256
rs788748	cg03142634	-1.87101	0.0649112	0.914049	-0.0835023	chr7	45151369	+	Island	TSS200;TSS200;TSS200	TBRG4;TBRG4;TBRG4	chr7	46026181	22	39	26	rs788748_cg03142634
rs6893396	cg07546770	1.87009	0.0650393	0.914049	0.120703	chr5	68665590	-	Island	TSS200;1stExon;TSS200;TSS200;1stExon;5'UTR;TSS200;TSS1500;5'UTR;5'UTR;TSS1500;TSS1500;TSS200	RAD17;TAF9;TAF9;RAD17;TAF9;TAF9;TAF9;RAD17;RAD17;TAF9;RAD17;RAD17;RAD17	chr5	67818952	31	45	11	rs6893396_cg07546770
rs598373	cg01923891	-1.86926	0.0651558	0.914049	-0.112551	chr11	117603285	+	OpenSea	Body	DSCAML1	chr11	118576463	38	33	16	rs598373_cg01923891
rs598373	cg26864130	1.86613	0.0655984	0.915286	0.182851	chr11	119187858	-	Island	TSS200	MCAM	chr11	118576463	38	33	16	rs598373_cg26864130
rs12316046	cg10646402	1.86599	0.0656179	0.915286	0.169381	chr12	15475490	-	Island	1stExon;5'UTR;1stExon;5'UTR	PTPRO;PTPRO;PTPRO;PTPRO	chr12	15064363	37	39	11	rs12316046_cg10646402
rs598373	cg12926529	1.86319	0.0660156	0.917956	0.10393	chr11	118897188	+	N_Shelf	Body;Body;Body;Body;Body	SLC37A4;SLC37A4;SLC37A4;SLC37A4;SLC37A4	chr11	118576463	38	33	16	rs598373_cg12926529
rs11780978	cg13153661	1.86201	0.0661843	0.917956	0.112602	chr8	144417848	+	S_Shore	TSS1500	TOP1MT	chr8	145034852	28	45	14	rs11780978_cg13153661
rs1807968	cg00755950	-1.85849	0.0666878	0.921851	-0.162626	chr2	69910490	-	OpenSea			chr2	70712802	23	46	18	rs1807968_cg00755950
rs598373	cg15181248	1.85598	0.0670489	0.921851	0.0965995	chr11	118938475	+	Island	TSS200	VPS11	chr11	118576463	38	33	16	rs598373_cg15181248
rs11780978	cg06741005	1.85339	0.0674224	0.921851	0.154971	chr8	145831211	+	Island	5'UTR	KIAA1688	chr8	145034852	28	45	14	rs11780978_cg06741005
rs2521348	cg06677321	1.85325	0.0674435	0.921851	0.163745	chr17	67603831	-	OpenSea			chr17	67503501	29	40	18	rs2521348_cg06677321
rs598373	cg18354462	1.85276	0.0675145	0.921851	0.0854361	chr11	118826751	+	OpenSea	TSS1500	UPK2	chr11	118576463	38	33	16	rs598373_cg18354462
rs4383836	cg03317131	-1.85165	0.067676	0.921851	-0.15498	chr6	132945559	+	OpenSea	TSS200	TAAR2	chr6	132063846	58	26	3	rs4383836_cg03317131
rs11780978	cg10059178	-1.8506	0.067828	0.921851	-0.106439	chr8	144943674	+	N_Shore	1stExon	EPPK1	chr8	145034852	28	45	14	rs11780978_cg10059178
rs11780978	cg06236976	1.84962	0.0679714	0.921851	0.134625	chr8	145066299	+	S_Shore	Body;Body	GRINA;GRINA	chr8	145034852	28	45	14	rs11780978_cg06236976
rs4867568	cg09844342	-1.84699	0.0683562	0.922147	-0.146602	chr5	28809997	-	Island			chr5	28549181	24	47	16	rs4867568_cg09844342
rs1807968	cg07393255	-1.84493	0.0686578	0.922147	-0.111946	chr2	71503484	+	N_Shore			chr2	70712802	23	46	18	rs1807968_cg07393255
rs11780978	cg03058664	1.84437	0.0687403	0.922147	0.200609	chr8	144120635	-	OpenSea	TSS200	C8orf31	chr8	145034852	28	45	14	rs11780978_cg03058664
rs11780978	cg23321939	1.84173	0.0691303	0.922147	0.118274	chr8	144881820	+	N_Shelf	Body;Body	SCRIB;SCRIB	chr8	145034852	28	45	14	rs11780978_cg23321939
rs10116772	cg14114673	-1.84117	0.0692125	0.922147	-0.119019	chr9	4299549	+	Island	5'UTR;1stExon	GLIS3;GLIS3	chr9	4290541	31	44	12	rs10116772_cg14114673
rs1807968	cg15381828	-1.84071	0.0692809	0.922147	-0.132409	chr2	70482945	+	N_Shelf			chr2	70712802	23	46	18	rs1807968_cg15381828
rs9534442	cg20864734	1.8405	0.0693117	0.922147	0.152164	chr13	46953510	+	OpenSea	5'UTR	C13orf18	chr13	47152655	24	47	16	rs9534442_cg20864734
rs6893396	cg07080067	1.83894	0.0695439	0.922729	0.11501	chr5	68514103	+	Island	Body	MRPS36	chr5	67818952	31	45	11	rs6893396_cg07080067
rs598373	cg20865656	-1.83759	0.0697448	0.922894	-0.0781895	chr11	118773752	-	OpenSea	Body	BCL9L	chr11	118576463	38	33	16	rs598373_cg20865656
rs12316046	cg15450139	1.83307	0.0704218	0.924163	0.193208	chr12	15114710	-	OpenSea	TSS200	ARHGDIB	chr12	15064363	37	39	11	rs12316046_cg15450139
rs6893396	cg06775149	1.83128	0.0706911	0.924163	0.131801	chr5	67818678	+	OpenSea			chr5	67818952	31	45	11	rs6893396_cg06775149
rs11780978	cg14381994	1.83004	0.0708771	0.924163	0.118047	chr8	144262769	-	OpenSea			chr8	145034852	28	45	14	rs11780978_cg14381994
rs6766414	cg17817057	1.82992	0.0708962	0.924163	0.136111	chr3	31920898	-	OpenSea	Body	OSBPL10	chr3	31488222	48	36	3	rs6766414_cg17817057
rs598373	cg01434121	1.82883	0.0710607	0.924163	0.0834493	chr11	118901659	+	Island	TSS200;TSS200;TSS200;TSS200;TSS1500	SLC37A4;SLC37A4;SLC37A4;SLC37A4;SLC37A4	chr11	118576463	38	33	16	rs598373_cg01434121
rs788748	cg01758807	1.82717	0.0713118	0.924163	0.127037	chr7	46249871	+	OpenSea			chr7	46026181	22	39	26	rs788748_cg01758807
rs11780978	cg23324953	1.82711	0.0713215	0.924163	0.0761137	chr8	145013728	+	N_Shelf	Body;1stExon;5'UTR;Body;Body;Body;Body;Body;Body	PLEC1;PLEC1;PLEC1;PLEC1;PLEC1;PLEC1;PLEC1;PLEC1;PLEC1	chr8	145034852	28	45	14	rs11780978_cg23324953
rs4383836	cg21775668	1.82692	0.0713508	0.924163	0.206353	chr6	131147216	+	OpenSea	TSS1500	LOC285733	chr6	132063846	58	26	3	rs4383836_cg21775668
rs598373	cg12587386	1.81841	0.0726526	0.924302	0.0848195	chr11	119020099	-	Island	TSS200;5'UTR	ABCG4;ABCG4	chr11	118576463	38	33	16	rs598373_cg12587386
rs11780978	cg02900034	-1.81747	0.0727979	0.924302	-0.0567128	chr8	145535640	+	OpenSea	Body	HSF1	chr8	145034852	28	45	14	rs11780978_cg02900034
rs11780978	cg01854491	1.81629	0.0729804	0.924302	0.135437	chr8	144815021	+	N_Shore	5'UTR	FAM83H	chr8	145034852	28	45	14	rs11780978_cg01854491
rs11780978	cg27657489	-1.81512	0.0731622	0.924302	-0.0836292	chr8	145651799	-	N_Shore	Body;Body	VPS28;VPS28	chr8	145034852	28	45	14	rs11780978_cg27657489
rs9534442	cg17920789	-1.81466	0.0732335	0.924302	-0.222116	chr13	47152525	-	OpenSea	Body;Body;Body	LRCH1;LRCH1;LRCH1	chr13	47152655	24	47	16	rs9534442_cg17920789
rs2605096	cg00719685	-1.81381	0.0733654	0.924302	-0.0906863	chr1	220263698	-	N_Shelf	TSS1500	BPNT1	chr1	219640680	38	38	11	rs2605096_cg00719685
rs10116772	cg05052888	-1.81329	0.0734458	0.924302	-0.142638	chr9	4298452	-	Island	5'UTR	GLIS3	chr9	4290541	31	44	12	rs10116772_cg05052888
rs6766414	ch.3.31448979F	1.81312	0.0734717	0.924302	0.134515	chr3	31473975	+	OpenSea			chr3	31488222	48	36	3	rs6766414_ch.3.31448979F
rs788748	cg17541736	-1.80983	0.0739856	0.924302	-0.131184	chr7	46815209	+	OpenSea			chr7	46026181	22	39	26	rs788748_cg17541736
rs598373	cg23051559	1.80867	0.0741677	0.924302	0.117195	chr11	119015827	-	N_Shelf			chr11	118576463	38	33	16	rs598373_cg23051559
rs788748	cg06200449	-1.80774	0.074314	0.924302	-0.156048	chr7	45932989	-	OpenSea	3'UTR	IGFBP1	chr7	46026181	22	39	26	rs788748_cg06200449
rs1807968	cg20382932	1.80466	0.0747991	0.924302	0.157865	chr2	71357258	+	Island	Body;TSS200	MCEE;MPHOSPH10	chr2	70712802	23	46	18	rs1807968_cg20382932
rs1807968	cg25568061	-1.8046	0.0748083	0.924302	-0.102674	chr2	71291953	-	N_Shelf			chr2	70712802	23	46	18	rs1807968_cg25568061
rs2521348	cg06942027	-1.80319	0.0750323	0.924302	-0.260676	chr17	68164468	+	N_Shore	TSS1500	KCNJ2	chr17	67503501	29	40	18	rs2521348_cg06942027
rs6893396	cg27049318	-1.80278	0.0750965	0.924302	-0.110083	chr5	68514098	+	Island	Body	MRPS36	chr5	67818952	31	45	11	rs6893396_cg27049318
rs6893396	cg21172538	-1.80236	0.0751637	0.924302	-0.126615	chr5	68513532	-	Island	TSS200	MRPS36	chr5	67818952	31	45	11	rs6893396_cg21172538
rs11780978	cg21624980	1.80213	0.0751996	0.924302	0.0645349	chr8	145101833	+	Island	Body;3'UTR	SPATC1;SPATC1	chr8	145034852	28	45	14	rs11780978_cg21624980
rs11780978	cg24051152	1.7991	0.0756813	0.924302	0.105066	chr8	145133159	-	N_Shore	TSS1500	EXOSC4	chr8	145034852	28	45	14	rs11780978_cg24051152
rs2605096	ch.1.217627000R	1.79891	0.0757115	0.924302	0.175983	chr1	219560377	+	OpenSea			chr1	219640680	38	38	11	rs2605096_ch.1.217627000R
rs2521348	cg23418434	1.79538	0.0762776	0.924302	0.054459	chr17	67410731	+	OpenSea	TSS200	MAP2K6	chr17	67503501	29	40	18	rs2521348_cg23418434
rs11780978	cg25376924	1.79523	0.0763009	0.924302	0.100731	chr8	145515465	+	Island	1stExon;TSS1500	HSF1;BOP1	chr8	145034852	28	45	14	rs11780978_cg25376924
rs598373	cg20260592	1.79505	0.0763297	0.924302	0.0828832	chr11	118272451	-	Island	Body	ATP5L	chr11	118576463	38	33	16	rs598373_cg20260592
rs788748	cg05867388	-1.79419	0.0764688	0.924302	-0.0799094	chr7	45953068	+	OpenSea	3'UTR;3'UTR	IGFBP3;IGFBP3	chr7	46026181	22	39	26	rs788748_cg05867388
rs6766414	cg10702818	-1.79322	0.0766249	0.924302	-0.217451	chr3	32023473	+	S_Shore	5'UTR;TSS1500	ZNF860;OSBPL10	chr3	31488222	48	36	3	rs6766414_cg10702818
rs10116772	cg09575114	-1.7918	0.0768545	0.924302	-0.128541	chr9	4666694	-	S_Shelf	TSS200	C9orf68	chr9	4290541	31	44	12	rs10116772_cg09575114
rs2521348	cg26253184	-1.79139	0.0769195	0.924302	-0.138257	chr17	67850249	-	OpenSea			chr17	67503501	29	40	18	rs2521348_cg26253184
rs11780978	cg18761696	-1.79007	0.0771344	0.924302	-0.133684	chr8	144565115	-	N_Shore	Body	ZC3H3	chr8	145034852	28	45	14	rs11780978_cg18761696
rs9534442	cg01205267	1.7871	0.0776168	0.924302	0.158785	chr13	47126300	-	N_Shore	TSS1500;TSS1500;TSS1500	LRCH1;LRCH1;LRCH1	chr13	47152655	24	47	16	rs9534442_cg01205267
rs11780978	cg25257748	-1.78689	0.0776511	0.924302	-0.0559457	chr8	144446737	-	N_Shelf			chr8	145034852	28	45	14	rs11780978_cg25257748
rs11780978	cg17082719	-1.78522	0.0779234	0.924302	-0.114289	chr8	144896176	+	N_Shore	Body;Body;TSS1500	SCRIB;SCRIB;MIR937	chr8	145034852	28	45	14	rs11780978_cg17082719
rs9534442	cg23205648	1.78327	0.0782432	0.924302	0.0897734	chr13	46742691	+	OpenSea	5'UTR	LCP1	chr13	47152655	24	47	16	rs9534442_cg23205648
rs11780978	cg11124375	1.78258	0.0783554	0.924302	0.110184	chr8	145926766	-	S_Shore			chr8	145034852	28	45	14	rs11780978_cg11124375
rs11780978	cg02628923	1.78127	0.0785711	0.924302	0.151124	chr8	144671473	+	OpenSea	Body;5'UTR;5'UTR;5'UTR;Body;5'UTR;Body	EEF1D;EEF1D;EEF1D;EEF1D;EEF1D;EEF1D;EEF1D	chr8	145034852	28	45	14	rs11780978_cg02628923
rs9534442	cg14269510	-1.77984	0.078807	0.924302	-0.169857	chr13	47204488	-	OpenSea	Body;Body;Body	LRCH1;LRCH1;LRCH1	chr13	47152655	24	47	16	rs9534442_cg14269510
rs2521348	cg13432451	1.77912	0.0789258	0.924302	0.144662	chr17	68165647	+	Island	TSS200	KCNJ2	chr17	67503501	29	40	18	rs2521348_cg13432451
rs2832155	cg14326747	1.77889	0.0789644	0.924302	0.130803	chr21	30397409	+	Island	5'UTR;5'UTR;5'UTR	USP16;USP16;USP16	chr21	30393664	53	31	3	rs2832155_cg14326747
rs11780978	cg00253228	1.77641	0.0793739	0.924302	0.221219	chr8	145025610	-	S_Shore	Body;Body;Body;TSS1500	PLEC1;PLEC1;PLEC1;PLEC1	chr8	145034852	28	45	14	rs11780978_cg00253228
rs11780978	cg13676088	1.77319	0.0799109	0.924302	0.0989632	chr8	144150497	-	N_Shelf			chr8	145034852	28	45	14	rs11780978_cg13676088
rs4867568	ch.5.28120096R	1.77275	0.0799843	0.924302	0.151656	chr5	28084339	+	OpenSea			chr5	28549181	24	47	16	rs4867568_ch.5.28120096R
rs1807968	cg24611351	-1.77241	0.0800405	0.924302	-0.114213	chr2	71228551	-	OpenSea			chr2	70712802	23	46	18	rs1807968_cg24611351
rs2605096	cg11826460	-1.77205	0.0801001	0.924302	-0.136759	chr1	220221233	+	S_Shore	TSS1500	EPRS	chr1	219640680	38	38	11	rs2605096_cg11826460
rs1807968	cg00552226	1.77178	0.0801458	0.924302	0.117283	chr2	70475288	+	N_Shore	Body;Body	TIA1;TIA1	chr2	70712802	23	46	18	rs1807968_cg00552226
rs11780978	cg00633473	1.77127	0.0802307	0.924302	0.116313	chr8	145754821	-	Island	TSS1500;3'UTR	MGC70857;KIAA1688	chr8	145034852	28	45	14	rs11780978_cg00633473
rs11780978	cg01121892	1.76901	0.0806111	0.924302	0.0602699	chr8	144294486	+	OpenSea	TSS1500	GPIHBP1	chr8	145034852	28	45	14	rs11780978_cg01121892
rs11780978	cg04892187	-1.76742	0.0808774	0.924302	-0.0728589	chr8	145040629	-	OpenSea	Body;Body	PLEC1;PLEC1	chr8	145034852	28	45	14	rs11780978_cg04892187
rs598373	cg13782932	1.76216	0.0817685	0.924302	0.147793	chr11	118662891	+	Island	TSS1500	DDX6	chr11	118576463	38	33	16	rs598373_cg13782932
rs9534442	cg04570827	1.75986	0.0821618	0.924302	0.165728	chr13	46627156	-	S_Shore	TSS1500	ZC3H13	chr13	47152655	24	47	16	rs9534442_cg04570827
rs11780978	cg04180114	1.75812	0.0824583	0.924302	0.0819673	chr8	144543568	+	OpenSea	Body	ZC3H3	chr8	145034852	28	45	14	rs11780978_cg04180114
rs10116772	cg23053961	-1.7578	0.082513	0.924302	-0.16656	chr9	4300432	+	S_Shore	TSS1500	GLIS3	chr9	4290541	31	44	12	rs10116772_cg23053961
rs6893396	ch.5.68282404R	1.75507	0.0829831	0.924302	0.133975	chr5	68246648	+	OpenSea			chr5	67818952	31	45	11	rs6893396_ch.5.68282404R
rs1807968	cg06348656	1.75453	0.0830747	0.924302	0.119728	chr2	71454289	+	Island	TSS200	PAIP2B	chr2	70712802	23	46	18	rs1807968_cg06348656
rs598373	cg05599930	1.75408	0.0831527	0.924302	0.0902006	chr11	119252487	+	Island	TSS200	USP2	chr11	118576463	38	33	16	rs598373_cg05599930
rs11780978	cg17150465	-1.75228	0.0834643	0.924302	-0.166592	chr8	144897558	-	Island	TSS200;TSS200	SCRIB;SCRIB	chr8	145034852	28	45	14	rs11780978_cg17150465
rs11780978	cg08696316	1.75211	0.0834927	0.924302	0.160393	chr8	144236629	+	OpenSea			chr8	145034852	28	45	14	rs11780978_cg08696316
rs598373	cg03498620	1.75155	0.0835901	0.924302	0.109535	chr11	119352227	-	OpenSea			chr11	118576463	38	33	16	rs598373_cg03498620
rs2521348	cg10374534	1.75015	0.0838334	0.924302	0.096122	chr17	66554600	+	OpenSea	Body;TSS200	FAM20A;FAM20A	chr17	67503501	29	40	18	rs2521348_cg10374534
rs6893396	cg18275539	1.74741	0.0843103	0.924302	0.123247	chr5	68530405	-	N_Shore	TSS1500	CDK7	chr5	67818952	31	45	11	rs6893396_cg18275539
rs1807968	cg20337959	1.74605	0.0845482	0.924302	0.147445	chr2	71014835	-	N_Shelf	Body	FIGLA	chr2	70712802	23	46	18	rs1807968_cg20337959
rs6766414	cg19995459	-1.74475	0.0847755	0.924302	-0.276435	chr3	30647672	+	N_Shore	TSS1500;TSS1500	TGFBR2;TGFBR2	chr3	31488222	48	36	3	rs6766414_cg19995459
rs2605096	cg00150774	-1.74454	0.0848115	0.924302	-0.187779	chr1	219438274	-	OpenSea			chr1	219640680	38	38	11	rs2605096_cg00150774
rs11780978	cg14259716	1.74439	0.0848382	0.924302	0.151382	chr8	145623015	+	Island	Body	CPSF1	chr8	145034852	28	45	14	rs11780978_cg14259716
rs9534442	cg26224712	1.74409	0.0848913	0.924302	0.0893935	chr13	47127193	-	Island	TSS200;TSS200;TSS200	LRCH1;LRCH1;LRCH1	chr13	47152655	24	47	16	rs9534442_cg26224712
rs1807968	cg05659187	-1.7427	0.0851343	0.924302	-0.128128	chr2	70995522	+	S_Shore	TSS200;TSS200;TSS200;TSS200;TSS200	ADD2;ADD2;ADD2;ADD2;ADD2	chr2	70712802	23	46	18	rs1807968_cg05659187
rs2521348	cg17302455	1.7411	0.085416	0.924302	0.10312	chr17	67319224	+	N_Shelf	5'UTR	ABCA5	chr17	67503501	29	40	18	rs2521348_cg17302455
rs788748	cg08541297	1.74084	0.085463	0.924302	0.0875061	chr7	45962236	-	S_Shore	TSS1500;TSS1500	IGFBP3;IGFBP3	chr7	46026181	22	39	26	rs788748_cg08541297
rs11780978	cg04128945	-1.73991	0.0856273	0.924302	-0.0481527	chr8	144264834	+	N_Shelf			chr8	145034852	28	45	14	rs11780978_cg04128945
rs11780978	cg04803798	1.73954	0.0856929	0.924302	0.0908988	chr8	145642295	-	S_Shore	TSS200;TSS1500	SLC39A4;SLC39A4	chr8	145034852	28	45	14	rs11780978_cg04803798
rs2605096	cg00997264	-1.73915	0.0857611	0.924302	-0.148208	chr1	219259351	+	OpenSea			chr1	219640680	38	38	11	rs2605096_cg00997264
rs6766414	cg04628256	1.73844	0.085887	0.924302	0.131217	chr3	31571701	-	N_Shore			chr3	31488222	48	36	3	rs6766414_cg04628256
rs6766414	cg26376346	-1.73814	0.0859397	0.924302	-0.2424	chr3	30647378	-	N_Shore	TSS1500;TSS1500	TGFBR2;TGFBR2	chr3	31488222	48	36	3	rs6766414_cg26376346
rs598373	cg08805054	1.7381	0.0859476	0.924302	0.0514268	chr11	118781728	+	Island	TSS200	BCL9L	chr11	118576463	38	33	16	rs598373_cg08805054
rs11780978	cg21015266	1.73802	0.0859609	0.924302	0.170765	chr8	144120648	-	OpenSea	TSS200	C8orf31	chr8	145034852	28	45	14	rs11780978_cg21015266
rs1807968	cg09033376	-1.73319	0.0868216	0.924302	-0.254779	chr2	70188512	-	Island	1stExon	ASPRV1	chr2	70712802	23	46	18	rs1807968_cg09033376
rs11780978	cg25255679	1.73281	0.0868882	0.924302	0.144973	chr8	144450942	-	Island	TSS200;TSS200	RHPN1;C8orf51	chr8	145034852	28	45	14	rs11780978_cg25255679
rs598373	cg11733294	1.73205	0.0870253	0.924302	0.0973183	chr11	118123053	-	OpenSea	TSS200	MPZL3	chr11	118576463	38	33	16	rs598373_cg11733294
rs788748	cg24381682	-1.73184	0.0870617	0.924302	-0.0970646	chr7	45961419	-	S_Shore	TSS1500;TSS1500	IGFBP3;IGFBP3	chr7	46026181	22	39	26	rs788748_cg24381682
rs1807968	cg03001942	1.73019	0.0873576	0.924302	0.130684	chr2	71115787	-	N_Shore			chr2	70712802	23	46	18	rs1807968_cg03001942
rs788748	cg23050437	-1.73011	0.0873729	0.924302	-0.15918	chr7	45197609	+	Island	Body	RAMP3	chr7	46026181	22	39	26	rs788748_cg23050437
rs1807968	cg23271234	1.72868	0.0876299	0.924302	0.202105	chr2	71126275	+	N_Shore	TSS1500	VAX2	chr2	70712802	23	46	18	rs1807968_cg23271234
rs11780978	cg26904198	1.72867	0.0876317	0.924302	0.150315	chr8	145533149	-	OpenSea	Body	HSF1	chr8	145034852	28	45	14	rs11780978_cg26904198
rs598373	cg24899006	1.72811	0.087732	0.924302	0.0603552	chr11	118978955	+	S_Shore	Body	C2CD2L	chr11	118576463	38	33	16	rs598373_cg24899006
rs6893396	cg00559992	1.72743	0.0878555	0.924302	0.0885917	chr5	67581342	+	N_Shelf	Body	PIK3R1	chr5	67818952	31	45	11	rs6893396_cg00559992
rs2605096	cg00578530	1.72573	0.0881623	0.924302	0.0796354	chr1	220263239	+	OpenSea	TSS200	BPNT1	chr1	219640680	38	38	11	rs2605096_cg00578530
rs11780978	cg22819616	1.72524	0.0882516	0.924302	0.0992647	chr8	144952622	+	Island			chr8	145034852	28	45	14	rs11780978_cg22819616
rs9534442	cg23222169	-1.72424	0.088432	0.924302	-0.0964385	chr13	47710949	-	OpenSea			chr13	47152655	24	47	16	rs9534442_cg23222169
rs11780978	cg10355708	-1.72373	0.0885256	0.924302	-0.119933	chr8	145618298	-	Island	3'UTR	ADCK5	chr8	145034852	28	45	14	rs11780978_cg10355708
rs11780978	cg00063503	-1.72205	0.0888314	0.924302	-0.153464	chr8	145822899	+	N_Shore	Body	KIAA1688	chr8	145034852	28	45	14	rs11780978_cg00063503
rs11780978	cg26387966	1.7172	0.0897168	0.924302	0.156103	chr8	144503421	-	Island			chr8	145034852	28	45	14	rs11780978_cg26387966
rs11780978	cg26711732	-1.71698	0.0897579	0.924302	-0.124399	chr8	144640378	-	N_Shore	TSS200;5'UTR	GSDMD;GSDMD	chr8	145034852	28	45	14	rs11780978_cg26711732
rs11780978	cg17052170	1.71683	0.0897858	0.924302	0.206632	chr8	144099482	+	Island	TSS1500;TSS1500;Body	LY6E;LY6E;LOC100133669	chr8	145034852	28	45	14	rs11780978_cg17052170
rs6766414	cg23664512	1.71677	0.0897969	0.924302	0.130029	chr3	30793799	-	OpenSea	Body	GADL1	chr3	31488222	48	36	3	rs6766414_cg23664512
rs11780978	cg00373245	-1.71535	0.0900578	0.924302	-0.140399	chr8	145061628	+	N_Shelf	TSS1500	PARP10	chr8	145034852	28	45	14	rs11780978_cg00373245
rs6893396	cg16151977	1.71501	0.0901208	0.924302	0.139473	chr5	68788113	-	N_Shore	TSS200	OCLN	chr5	67818952	31	45	11	rs6893396_cg16151977
rs598373	cg25131247	1.71456	0.0902032	0.924302	0.155794	chr11	118660965	+	N_Shore	5'UTR	DDX6	chr11	118576463	38	33	16	rs598373_cg25131247
rs11780978	cg23934955	1.71401	0.0903045	0.924302	0.281849	chr8	145024939	-	Island	5'UTR;Body;1stExon;Body;Body	PLEC1;PLEC1;PLEC1;PLEC1;PLEC1	chr8	145034852	28	45	14	rs11780978_cg23934955
rs11780978	cg02708813	1.7093	0.0911774	0.924302	0.0856206	chr8	144911462	-	Island	1stExon;1stExon;TSS1500	PUF60;PUF60;PUF60	chr8	145034852	28	45	14	rs11780978_cg02708813
rs598373	cg19547141	1.70825	0.0913738	0.924302	0.0908349	chr11	118313315	+	OpenSea	Body	MLL	chr11	118576463	38	33	16	rs598373_cg19547141
rs9534442	cg14059288	1.70745	0.0915223	0.924302	0.107998	chr13	47468240	+	OpenSea	Body;Body	HTR2A;HTR2A	chr13	47152655	24	47	16	rs9534442_cg14059288
rs598373	cg10682957	1.70679	0.0916448	0.924302	0.262561	chr11	117756485	+	OpenSea			chr11	118576463	38	33	16	rs598373_cg10682957
rs788748	cg00733493	-1.70535	0.0919154	0.924302	-0.058819	chr7	45126655	+	N_Shore	Body	NACAD	chr7	46026181	22	39	26	rs788748_cg00733493
rs598373	cg25076325	-1.70502	0.0919764	0.924302	-0.130671	chr11	118135407	-	OpenSea	TSS1500;TSS1500	MPZL2;MPZL2	chr11	118576463	38	33	16	rs598373_cg25076325
rs11780978	cg18314882	1.70445	0.0920833	0.924302	0.0853235	chr8	145159734	+	Island	TSS1500;1stExon;5'UTR	SHARPIN;MAF1;MAF1	chr8	145034852	28	45	14	rs11780978_cg18314882
rs12316046	cg12396629	-1.70347	0.0922683	0.924302	-0.0982723	chr12	16064140	+	Island	TSS200	DERA	chr12	15064363	37	39	11	rs12316046_cg12396629
rs598373	cg16356224	1.70217	0.092512	0.924302	0.0802998	chr11	119235213	+	Island	TSS1500;Body	USP2;USP2	chr11	118576463	38	33	16	rs598373_cg16356224
rs11780978	cg06285312	-1.70103	0.0927268	0.924302	-0.0815446	chr8	144776160	+	Island	Body;Body;Body	ZNF707;ZNF707;ZNF707	chr8	145034852	28	45	14	rs11780978_cg06285312
rs11780978	cg21672292	1.70016	0.0928918	0.924302	0.156344	chr8	145025128	+	Island	Body;Body;Body;TSS200	PLEC1;PLEC1;PLEC1;PLEC1	chr8	145034852	28	45	14	rs11780978_cg21672292
rs11780978	cg14228592	-1.69709	0.0934726	0.924302	-0.162112	chr8	145639181	-	Island	Body;Body	SLC39A4;SLC39A4	chr8	145034852	28	45	14	rs11780978_cg14228592
rs1807968	cg06074314	1.69696	0.0934967	0.924302	0.0959931	chr2	70475575	-	Island	1stExon;5'UTR;1stExon;5'UTR	TIA1;TIA1;TIA1;TIA1	chr2	70712802	23	46	18	rs1807968_cg06074314
rs6766414	cg10336406	1.69649	0.093586	0.924302	0.125568	chr3	30893353	-	OpenSea	Body	GADL1	chr3	31488222	48	36	3	rs6766414_cg10336406
rs1807968	cg08989942	-1.69328	0.0941978	0.924302	-0.128402	chr2	71063282	-	OpenSea	TSS1500	CD207	chr2	70712802	23	46	18	rs1807968_cg08989942
rs1807968	cg01894508	-1.69234	0.0943787	0.924302	-0.115151	chr2	70189111	+	S_Shore	5'UTR;1stExon	ASPRV1;ASPRV1	chr2	70712802	23	46	18	rs1807968_cg01894508
rs12316046	cg09447105	1.69216	0.0944121	0.924302	0.100564	chr12	15126020	+	OpenSea	5'UTR	PDE6H	chr12	15064363	37	39	11	rs12316046_cg09447105
rs11780978	cg13096592	-1.69139	0.0945593	0.924302	-0.0894128	chr8	144222103	-	OpenSea			chr8	145034852	28	45	14	rs11780978_cg13096592
rs11780978	cg12099971	1.6909	0.0946534	0.924302	0.110125	chr8	145998731	-	OpenSea	Body	ZNF34	chr8	145034852	28	45	14	rs11780978_cg12099971
rs598373	cg11580525	1.69043	0.0947436	0.924302	0.0809086	chr11	118022923	-	N_Shore	Body;Body	SCN4B;SCN4B	chr11	118576463	38	33	16	rs598373_cg11580525
rs598373	cg24377329	-1.69023	0.0947814	0.924302	-0.174727	chr11	118901748	+	Island	TSS200;TSS200;TSS200;TSS200;TSS1500	SLC37A4;SLC37A4;SLC37A4;SLC37A4;SLC37A4	chr11	118576463	38	33	16	rs598373_cg24377329
rs12316046	cg15336585	1.6901	0.0948064	0.924302	0.181311	chr12	16034932	-	Island	TSS1500	STRAP	chr12	15064363	37	39	11	rs12316046_cg15336585
rs788748	cg01310829	-1.68793	0.0952244	0.924302	-0.120326	chr7	45928326	-	Island	1stExon	IGFBP1	chr7	46026181	22	39	26	rs788748_cg01310829
rs2605096	cg22050495	-1.68679	0.0954445	0.924302	-0.109007	chr1	219515876	-	OpenSea			chr1	219640680	38	38	11	rs2605096_cg22050495
rs1807968	cg11808874	1.68517	0.0957584	0.924302	0.0965669	chr2	70529494	-	S_Shore	TSS1500	FAM136A	chr2	70712802	23	46	18	rs1807968_cg11808874
rs11780978	cg18925846	1.68494	0.0958026	0.924302	0.142294	chr8	145164991	+	Island	Body	KIAA1875	chr8	145034852	28	45	14	rs11780978_cg18925846
rs6766414	cg19408535	-1.68359	0.0960646	0.924302	-0.140161	chr3	30648949	+	S_Shore	Body;Body	TGFBR2;TGFBR2	chr3	31488222	48	36	3	rs6766414_cg19408535
rs2832155	cg23475371	-1.68312	0.0961563	0.924302	-0.083023	chr21	31311842	-	Island	5'UTR;1stExon;5'UTR;1stExon	GRIK1;GRIK1;GRIK1;GRIK1	chr21	30393664	53	31	3	rs2832155_cg23475371
rs6893396	cg05901765	1.6809	0.0965886	0.924302	0.173329	chr5	68710818	-	Island	TSS200;TSS200	MARVELD2;MARVELD2	chr5	67818952	31	45	11	rs6893396_cg05901765
rs598373	cg05230647	-1.68079	0.0966093	0.924302	-0.0548641	chr11	118401801	-	Island	TSS200;TSS200;TSS200;TSS200;TSS200;TSS200	TMEM25;TMEM25;TMEM25;TMEM25;TMEM25;TMEM25	chr11	118576463	38	33	16	rs598373_cg05230647
rs598373	cg24149237	-1.68007	0.0967499	0.924302	-0.105278	chr11	117687628	-	OpenSea			chr11	118576463	38	33	16	rs598373_cg24149237
rs598373	cg15016624	-1.67802	0.0971504	0.924302	-0.108774	chr11	118902268	+	S_Shore	TSS1500;TSS1500;TSS1500;TSS1500	SLC37A4;SLC37A4;SLC37A4;SLC37A4	chr11	118576463	38	33	16	rs598373_cg15016624
rs1807968	cg04871472	-1.67601	0.097546	0.924302	-0.158282	chr2	70268913	-	OpenSea			chr2	70712802	23	46	18	rs1807968_cg04871472
rs1807968	cg07076009	1.67562	0.0976227	0.924302	0.0958658	chr2	70313947	-	Island	TSS1500	PCBP1	chr2	70712802	23	46	18	rs1807968_cg07076009
rs9534442	cg02122052	-1.67505	0.0977336	0.924302	-0.105041	chr13	46550203	-	OpenSea	Body	ZC3H13	chr13	47152655	24	47	16	rs9534442_cg02122052
rs11780978	cg23697467	1.67502	0.0977411	0.924302	0.0904235	chr8	145642018	+	Island	1stExon;TSS200	SLC39A4;SLC39A4	chr8	145034852	28	45	14	rs11780978_cg23697467
rs9534442	cg06477663	1.67423	0.0978958	0.924302	0.131536	chr13	46757415	-	OpenSea	TSS1500	LCP1	chr13	47152655	24	47	16	rs9534442_cg06477663
rs598373	cg18262852	1.67239	0.0982583	0.924302	0.0476966	chr11	119235181	+	Island	TSS1500;Body	USP2;USP2	chr11	118576463	38	33	16	rs598373_cg18262852
rs1807968	cg01850785	-1.66814	0.0991025	0.924302	-0.104335	chr2	69870150	+	Island	Body	AAK1	chr2	70712802	23	46	18	rs1807968_cg01850785
rs2521348	cg09837314	1.66677	0.099376	0.924302	0.14143	chr17	67815656	-	OpenSea			chr17	67503501	29	40	18	rs2521348_cg09837314
rs11780978	cg25788012	1.66653	0.0994244	0.924302	0.162052	chr8	145133899	+	Island	Body	EXOSC4	chr8	145034852	28	45	14	rs11780978_cg25788012
rs2521348	cg07671291	-1.66472	0.099785	0.924302	-0.0921334	chr17	67523109	+	OpenSea	Body	MAP2K6	chr17	67503501	29	40	18	rs2521348_cg07671291
rs598373	cg04078601	-1.66459	0.0998118	0.924302	-0.117842	chr11	119455905	+	Island			chr11	118576463	38	33	16	rs598373_cg04078601
rs11780978	cg24710655	-1.66277	0.100176	0.924302	-0.125782	chr8	145086714	-	OpenSea	1stExon;1stExon	SPATC1;SPATC1	chr8	145034852	28	45	14	rs11780978_cg24710655
rs2605096	cg17038645	-1.66149	0.100433	0.924302	-0.0945219	chr1	220526779	+	OpenSea			chr1	219640680	38	38	11	rs2605096_cg17038645
rs9534442	cg19713638	1.66094	0.100544	0.924302	0.119881	chr13	47175890	-	OpenSea	Body;Body;Body	LRCH1;LRCH1;LRCH1	chr13	47152655	24	47	16	rs9534442_cg19713638
rs788748	cg15392893	1.66041	0.100651	0.924302	0.114705	chr7	45144755	-	OpenSea	Body;TSS1500;TSS200;Body;Body	TBRG4;SNORA5A;SNORA5C;TBRG4;TBRG4	chr7	46026181	22	39	26	rs788748_cg15392893
rs12316046	cg10925082	1.65988	0.100757	0.924302	0.184439	chr12	15114703	-	OpenSea	TSS200	ARHGDIB	chr12	15064363	37	39	11	rs12316046_cg10925082
rs10116772	cg24611631	-1.65536	0.101675	0.924302	-0.129327	chr9	4490288	-	Island	TSS200	SLC1A1	chr9	4290541	31	44	12	rs10116772_cg24611631
rs11780978	cg23715237	1.65534	0.101679	0.924302	0.120714	chr8	145018300	+	Island	Body;TSS200;Body;Body;Body;Body	PLEC1;PLEC1;PLEC1;PLEC1;PLEC1;PLEC1	chr8	145034852	28	45	14	rs11780978_cg23715237
rs2605096	cg08935841	1.65523	0.1017	0.924302	0.254768	chr1	219952602	+	OpenSea			chr1	219640680	38	38	11	rs2605096_cg08935841
rs598373	cg24590524	1.65492	0.101763	0.924302	0.109429	chr11	118023353	-	Island	1stExon;1stExon	SCN4B;SCN4B	chr11	118576463	38	33	16	rs598373_cg24590524
rs11780978	cg14695663	1.6547	0.101808	0.924302	0.169939	chr8	145013478	-	N_Shelf	Body;Body;Body;Body;Body;Body;Body;Body	PLEC1;PLEC1;PLEC1;PLEC1;PLEC1;PLEC1;PLEC1;PLEC1	chr8	145034852	28	45	14	rs11780978_cg14695663
rs11780978	cg20520888	-1.65281	0.102194	0.924302	-0.0736689	chr8	145086243	-	OpenSea	TSS1500;TSS1500	SPATC1;SPATC1	chr8	145034852	28	45	14	rs11780978_cg20520888
rs11780978	cg26483359	1.65134	0.102494	0.924302	0.10169	chr8	146012773	-	Island	TSS200	ZNF34	chr8	145034852	28	45	14	rs11780978_cg26483359
rs598373	cg20757532	-1.65015	0.102738	0.924302	-0.0561311	chr11	117946283	-	OpenSea	TSS1500;TSS1500	TMPRSS4;TMPRSS4	chr11	118576463	38	33	16	rs598373_cg20757532
rs788748	cg18317724	1.64998	0.102773	0.924302	0.116056	chr7	45766626	-	OpenSea	Body	SEPT13	chr7	46026181	22	39	26	rs788748_cg18317724
rs6893396	cg15387943	-1.64938	0.102897	0.924302	-0.205953	chr5	68513219	-	N_Shore	TSS1500	MRPS36	chr5	67818952	31	45	11	rs6893396_cg15387943
rs598373	cg26502105	-1.6474	0.103304	0.924302	-0.0902891	chr11	117701909	-	OpenSea			chr11	118576463	38	33	16	rs598373_cg26502105
rs6766414	cg09668216	-1.64716	0.103353	0.924302	-0.140938	chr3	30647919	+	N_Shore	TSS200;TSS200	TGFBR2;TGFBR2	chr3	31488222	48	36	3	rs6766414_cg09668216
rs11780978	cg21417399	1.64656	0.103476	0.924302	0.0603908	chr8	145598329	+	Island	Body	ADCK5	chr8	145034852	28	45	14	rs11780978_cg21417399
rs12316046	cg14433247	1.64621	0.103549	0.924302	0.0845802	chr12	14923044	-	Island			chr12	15064363	37	39	11	rs12316046_cg14433247
rs598373	cg20962746	1.64396	0.104013	0.924302	0.118763	chr11	118436826	-	OpenSea	TSS200;TSS200	C11orf60;C11orf60	chr11	118576463	38	33	16	rs598373_cg20962746
rs11780978	cg11321691	-1.6437	0.104067	0.924302	-0.116977	chr8	145631770	+	N_Shelf	Body	CPSF1	chr8	145034852	28	45	14	rs11780978_cg11321691
rs1807968	cg15294851	-1.64348	0.104113	0.924302	-0.110371	chr2	71679959	+	N_Shore	TSS1500;TSS1500;TSS1500;TSS1500;TSS1500;TSS1500;TSS1500	DYSF;DYSF;DYSF;DYSF;DYSF;DYSF;DYSF	chr2	70712802	23	46	18	rs1807968_cg15294851
rs1807968	cg22050950	-1.64277	0.10426	0.924302	-0.157862	chr2	71212504	-	OpenSea	3'UTR;3'UTR	ANKRD53;ANKRD53	chr2	70712802	23	46	18	rs1807968_cg22050950
rs598373	cg11751927	1.64275	0.104264	0.924302	0.0865799	chr11	117857137	-	Island	Body;1stExon;5'UTR	IL10RA;IL10RA;IL10RA	chr11	118576463	38	33	16	rs598373_cg11751927
rs11780978	cg17932055	-1.64242	0.104333	0.924302	-0.118617	chr8	144237110	-	N_Shelf			chr8	145034852	28	45	14	rs11780978_cg17932055
rs1807968	cg18067420	1.6403	0.104774	0.924302	0.092722	chr2	70915210	-	OpenSea	Body;Body;Body;Body;Body	ADD2;ADD2;ADD2;ADD2;ADD2	chr2	70712802	23	46	18	rs1807968_cg18067420
rs6766414	cg23212202	1.63726	0.105408	0.924302	0.11804	chr3	30489255	+	OpenSea			chr3	31488222	48	36	3	rs6766414_cg23212202
rs10116772	cg14177784	1.63682	0.105501	0.924302	0.0845613	chr9	4298157	-	Island	5'UTR	GLIS3	chr9	4290541	31	44	12	rs10116772_cg14177784
rs11780978	cg02623114	1.63649	0.105569	0.924302	0.0659392	chr8	145015122	-	N_Shore	Body;Body;Body;Body;TSS1500;Body;Body;Body	PLEC1;PLEC1;PLEC1;PLEC1;PLEC1;PLEC1;PLEC1;PLEC1	chr8	145034852	28	45	14	rs11780978_cg02623114
rs2605096	cg11718886	-1.63511	0.10586	0.924302	-0.0986365	chr1	219345052	+	N_Shelf			chr1	219640680	38	38	11	rs2605096_cg11718886
rs11780978	cg22340053	1.63361	0.106175	0.924302	0.118396	chr8	145703166	+	Island	TSS1500	FOXH1	chr8	145034852	28	45	14	rs11780978_cg22340053
rs6766414	cg08099065	1.63343	0.106212	0.924302	0.145941	chr3	31952278	-	OpenSea	Body	OSBPL10	chr3	31488222	48	36	3	rs6766414_cg08099065
rs598373	cg16201780	-1.63283	0.10634	0.924302	-0.10911	chr11	119295429	-	S_Shore	TSS1500	THY1	chr11	118576463	38	33	16	rs598373_cg16201780
rs12316046	cg12642725	1.63263	0.10638	0.924302	0.156275	chr12	15371727	-	N_Shelf	5'UTR	RERG	chr12	15064363	37	39	11	rs12316046_cg12642725
rs598373	cg13231747	-1.63258	0.106392	0.924302	-0.109389	chr11	118868745	-	Island	TSS200	CCDC84	chr11	118576463	38	33	16	rs598373_cg13231747
rs598373	cg14359435	1.63254	0.1064	0.924302	0.0734257	chr11	119227592	-	Island	Body;Body	USP2;USP2	chr11	118576463	38	33	16	rs598373_cg14359435
rs11780978	cg00015530	-1.63243	0.106423	0.924302	-0.206684	chr8	145052950	+	S_Shore	Body	PARP10	chr8	145034852	28	45	14	rs11780978_cg00015530
rs11780978	cg24013620	1.63158	0.106604	0.924302	0.184434	chr8	144798688	+	Island	Body	MAPK15	chr8	145034852	28	45	14	rs11780978_cg24013620
rs1807968	cg24573743	-1.63095	0.106736	0.924302	-0.116977	chr2	71211981	+	OpenSea	3'UTR;Body	ANKRD53;ANKRD53	chr2	70712802	23	46	18	rs1807968_cg24573743
rs9534442	cg27068143	-1.63095	0.106737	0.924302	-0.193591	chr13	47471264	-	OpenSea	TSS200;TSS200	HTR2A;HTR2A	chr13	47152655	24	47	16	rs9534442_cg27068143
rs2832155	cg19199142	-1.62833	0.107292	0.924302	-0.0638738	chr21	30671683	+	Island	TSS200;5'UTR	BACH1;BACH1	chr21	30393664	53	31	3	rs2832155_cg19199142
rs598373	cg11038285	1.62769	0.107428	0.924302	0.0515487	chr11	118016290	+	Island	TSS200;Body;Body;TSS200	SCN4B;SCN4B;SCN4B;SCN4B	chr11	118576463	38	33	16	rs598373_cg11038285
rs11780978	cg12089698	-1.62709	0.107554	0.924302	-0.0527904	chr8	145086882	-	OpenSea	1stExon;1stExon	SPATC1;SPATC1	chr8	145034852	28	45	14	rs11780978_cg12089698
rs11780978	cg14913216	1.62655	0.10767	0.924302	0.180466	chr8	145033104	-	OpenSea	Body;Body	PLEC1;PLEC1	chr8	145034852	28	45	14	rs11780978_cg14913216
rs11780978	cg10438391	-1.62564	0.107863	0.924302	-0.135587	chr8	144631915	-	Island			chr8	145034852	28	45	14	rs11780978_cg10438391
rs9534442	cg03627295	1.62484	0.108034	0.924302	0.131911	chr13	46756439	-	OpenSea	1stExon;5'UTR	LCP1;LCP1	chr13	47152655	24	47	16	rs9534442_cg03627295
rs11780978	cg00311984	1.62376	0.108266	0.924302	0.123085	chr8	145051668	-	Island	TSS1500;Body	PLEC1;PARP10	chr8	145034852	28	45	14	rs11780978_cg00311984
rs6766414	cg02741548	-1.6216	0.108728	0.924302	-0.192303	chr3	30936531	+	S_Shore	TSS1500	GADL1	chr3	31488222	48	36	3	rs6766414_cg02741548
rs11780978	cg19682134	1.62061	0.108941	0.924302	0.0926119	chr8	145750363	-	Island	3'UTR;5'UTR	LRRC14;LRRC24	chr8	145034852	28	45	14	rs11780978_cg19682134
rs11780978	cg05260031	1.61827	0.109444	0.924302	0.143938	chr8	145677584	+	S_Shore	Body	CYHR1	chr8	145034852	28	45	14	rs11780978_cg05260031
rs598373	cg24060102	-1.61811	0.109478	0.924302	-0.116522	chr11	119044487	-	OpenSea	Body;Body	NLRX1;NLRX1	chr11	118576463	38	33	16	rs598373_cg24060102
rs1807968	cg01396872	1.61766	0.109576	0.924302	0.134816	chr2	71294879	+	N_Shore	TSS1500	NAGK	chr2	70712802	23	46	18	rs1807968_cg01396872
rs598373	cg09144398	-1.61727	0.10966	0.924302	-0.120757	chr11	118550485	-	OpenSea	TSS200	TREH	chr11	118576463	38	33	16	rs598373_cg09144398
rs1807968	cg01639256	-1.61688	0.109746	0.924302	-0.097522	chr2	70189903	+	S_Shore	TSS1500	ASPRV1	chr2	70712802	23	46	18	rs1807968_cg01639256
rs10116772	cg13936363	-1.61557	0.11003	0.924302	-0.157172	chr9	4116422	-	N_Shore	Body;Body	GLIS3;GLIS3	chr9	4290541	31	44	12	rs10116772_cg13936363
rs598373	cg10260050	-1.6155	0.110044	0.924302	-0.106026	chr11	118415431	+	OpenSea	3'UTR;Body;Body;3'UTR	C11orf60;TMEM25;TMEM25;C11orf60	chr11	118576463	38	33	16	rs598373_cg10260050
rs11780978	cg00045900	1.61473	0.110212	0.924302	0.142896	chr8	144892464	+	N_Shore	Body;Body	SCRIB;SCRIB	chr8	145034852	28	45	14	rs11780978_cg00045900
rs788748	cg09422239	-1.61296	0.110596	0.924302	-0.0902515	chr7	46552455	-	OpenSea			chr7	46026181	22	39	26	rs788748_cg09422239
rs6893396	cg06452669	-1.61268	0.110657	0.924302	-0.088254	chr5	68463117	+	Island	Body	CCNB1	chr5	67818952	31	45	11	rs6893396_cg06452669
rs788748	cg25983901	1.61174	0.110861	0.924302	0.171821	chr7	46972700	+	OpenSea			chr7	46026181	22	39	26	rs788748_cg25983901
rs598373	cg05940452	1.61036	0.111162	0.924302	0.129488	chr11	118842484	+	Island	5'UTR;1stExon	FOXR1;FOXR1	chr11	118576463	38	33	16	rs598373_cg05940452
rs598373	cg06552368	1.61031	0.111174	0.924302	0.105784	chr11	118972898	+	S_Shore	TSS200	DPAGT1	chr11	118576463	38	33	16	rs598373_cg06552368
rs11780978	cg17018879	-1.60988	0.111266	0.924302	-0.145502	chr8	144816792	+	S_Shore	TSS1500	FAM83H	chr8	145034852	28	45	14	rs11780978_cg17018879
rs11780978	cg00423068	1.60953	0.111344	0.924302	0.0645206	chr8	145101998	+	N_Shore	3'UTR;3'UTR	SPATC1;SPATC1	chr8	145034852	28	45	14	rs11780978_cg00423068
rs12316046	cg01933251	1.60867	0.111532	0.924302	0.104065	chr12	16035274	+	Island	TSS200	STRAP	chr12	15064363	37	39	11	rs12316046_cg01933251
rs10116772	cg07531356	-1.60748	0.111794	0.924302	-0.0931613	chr9	5185951	-	S_Shore	TSS1500	INSL6	chr9	4290541	31	44	12	rs10116772_cg07531356
rs11780978	cg11270656	1.6074	0.11181	0.924302	0.117792	chr8	144295139	-	OpenSea	5'UTR;1stExon	GPIHBP1;GPIHBP1	chr8	145034852	28	45	14	rs11780978_cg11270656
rs11780978	cg00995209	-1.60711	0.111875	0.924302	-0.108817	chr8	144881704	+	N_Shelf	Body;Body	SCRIB;SCRIB	chr8	145034852	28	45	14	rs11780978_cg00995209
rs11780978	cg24605064	1.60556	0.112216	0.924302	0.166362	chr8	145509581	-	N_Shore	Body	BOP1	chr8	145034852	28	45	14	rs11780978_cg24605064
rs598373	cg21105319	-1.6051	0.112316	0.924302	-0.0824735	chr11	118307072	-	Island	TSS200	MLL	chr11	118576463	38	33	16	rs598373_cg21105319
rs2521348	cg10277811	1.60449	0.112452	0.924302	0.100899	chr17	68049474	-	OpenSea			chr17	67503501	29	40	18	rs2521348_cg10277811
rs12316046	cg23368416	1.60219	0.112959	0.924302	0.153508	chr12	14926317	+	N_Shore	TSS1500;TSS1500	H2AFJ;H2AFJ	chr12	15064363	37	39	11	rs12316046_cg23368416
rs11780978	cg23193613	1.6017	0.113067	0.924302	0.274932	chr8	144267725	+	Island			chr8	145034852	28	45	14	rs11780978_cg23193613
rs9534442	cg02856462	1.60145	0.113124	0.924302	0.0783231	chr13	46283374	+	N_Shelf	Body	SPERT	chr13	47152655	24	47	16	rs9534442_cg02856462
rs598373	cg12386575	-1.60099	0.113224	0.924302	-0.0901434	chr11	118219318	+	OpenSea	Body	CD3G	chr11	118576463	38	33	16	rs598373_cg12386575
rs11780978	cg12718298	1.60045	0.113344	0.924302	0.102793	chr8	145998600	+	OpenSea	3'UTR	ZNF34	chr8	145034852	28	45	14	rs11780978_cg12718298
rs11780978	cg01082168	-1.59959	0.113535	0.924302	-0.0952136	chr8	145667028	+	N_Shore	Body	NFKBIL2	chr8	145034852	28	45	14	rs11780978_cg01082168
rs11780978	cg00265634	1.59939	0.113579	0.924302	0.144349	chr8	144798319	-	N_Shore	TSS200	MAPK15	chr8	145034852	28	45	14	rs11780978_cg00265634
rs6766414	cg05073904	1.59936	0.113587	0.924302	0.159473	chr3	31975169	+	OpenSea	Body	OSBPL10	chr3	31488222	48	36	3	rs6766414_cg05073904
rs6766414	cg04438362	1.59906	0.113653	0.924302	0.10013	chr3	31213308	-	OpenSea			chr3	31488222	48	36	3	rs6766414_cg04438362
rs788748	cg23193639	-1.59849	0.11378	0.924302	-0.0756065	chr7	45961078	+	Island	TSS1500;TSS1500	IGFBP3;IGFBP3	chr7	46026181	22	39	26	rs788748_cg23193639
rs11780978	cg11695358	-1.59691	0.114133	0.924302	-0.120658	chr8	144797963	-	N_Shore	TSS1500	MAPK15	chr8	145034852	28	45	14	rs11780978_cg11695358
rs11780978	cg09961689	1.59684	0.114148	0.924302	0.115396	chr8	144590068	-	OpenSea	Body	ZC3H3	chr8	145034852	28	45	14	rs11780978_cg09961689
rs2605096	cg24903794	-1.59554	0.11444	0.924302	-0.0949082	chr1	220220036	+	S_Shore	TSS200	EPRS	chr1	219640680	38	38	11	rs2605096_cg24903794
rs598373	cg03856748	1.59547	0.114455	0.924302	0.0625949	chr11	118662168	-	Island	TSS200	DDX6	chr11	118576463	38	33	16	rs598373_cg03856748
rs1807968	cg22876812	1.5948	0.114605	0.924302	0.116669	chr2	71116188	+	Island			chr2	70712802	23	46	18	rs1807968_cg22876812
rs11780978	cg24023418	-1.59388	0.114811	0.924302	-0.120558	chr8	144918163	-	Island	Body	NRBP2	chr8	145034852	28	45	14	rs11780978_cg24023418
rs11780978	cg07692172	1.59386	0.114816	0.924302	0.145487	chr8	144364298	-	N_Shore			chr8	145034852	28	45	14	rs11780978_cg07692172
rs12316046	cg19321018	-1.59379	0.114832	0.924302	-0.141199	chr12	15942969	+	S_Shore	TSS1500	EPS8	chr12	15064363	37	39	11	rs12316046_cg19321018
rs4383836	cg22997362	-1.58937	0.115825	0.924302	-0.201748	chr6	132455023	-	OpenSea			chr6	132063846	58	26	3	rs4383836_cg22997362
rs1807968	cg21637670	1.58929	0.115844	0.924302	0.0894939	chr2	71127892	-	Island	1stExon	VAX2	chr2	70712802	23	46	18	rs1807968_cg21637670
rs11780978	cg02226871	1.58809	0.116115	0.924302	0.104206	chr8	145653662	+	Island	5'UTR;5'UTR	VPS28;VPS28	chr8	145034852	28	45	14	rs11780978_cg02226871
rs11780978	cg08818798	1.58782	0.116175	0.924302	0.118594	chr8	145848921	-	N_Shore			chr8	145034852	28	45	14	rs11780978_cg08818798
rs11780978	cg25767154	-1.58724	0.116308	0.924302	-0.113316	chr8	145594413	+	N_Shelf			chr8	145034852	28	45	14	rs11780978_cg25767154
rs4867568	cg23102195	1.58641	0.116495	0.924302	0.250263	chr5	28927606	-	Island			chr5	28549181	24	47	16	rs4867568_cg23102195
rs11780978	cg26390050	-1.58549	0.116703	0.924302	-0.0566207	chr8	144621170	+	N_Shore	Body	ZC3H3	chr8	145034852	28	45	14	rs11780978_cg26390050
rs11780978	cg14324585	1.58549	0.116705	0.924302	0.130598	chr8	145026051	+	N_Shore	Body;Body;Body;TSS1500	PLEC1;PLEC1;PLEC1;PLEC1	chr8	145034852	28	45	14	rs11780978_cg14324585
rs11780978	cg11555257	1.58531	0.116744	0.924302	0.0410511	chr8	145906589	+	N_Shelf			chr8	145034852	28	45	14	rs11780978_cg11555257
rs11780978	cg03453890	1.58502	0.116812	0.924302	0.0598554	chr8	145643535	+	S_Shore	TSS1500	SLC39A4	chr8	145034852	28	45	14	rs11780978_cg03453890
rs11780978	cg18552077	1.5843	0.116975	0.924302	0.122652	chr8	144623157	+	Island	Body	ZC3H3	chr8	145034852	28	45	14	rs11780978_cg18552077
rs598373	cg03947203	-1.58267	0.117346	0.924302	-0.0968682	chr11	118987153	-	OpenSea	3'UTR	C2CD2L	chr11	118576463	38	33	16	rs598373_cg03947203
rs1807968	cg07540722	1.58135	0.117648	0.924302	0.0564565	chr2	70056697	+	Island	TSS200	GMCL1	chr2	70712802	23	46	18	rs1807968_cg07540722
rs11780978	cg15151778	-1.581	0.117728	0.924302	-0.182893	chr8	145502134	-	Island	Body	BOP1	chr8	145034852	28	45	14	rs11780978_cg15151778
rs2605096	cg12462916	-1.58071	0.117793	0.924302	-0.0815903	chr1	220132315	+	OpenSea			chr1	219640680	38	38	11	rs2605096_cg12462916
rs2521348	cg14688962	-1.57971	0.118023	0.924302	-0.138502	chr17	66596275	-	Island	Body	FAM20A	chr17	67503501	29	40	18	rs2521348_cg14688962
rs788748	cg18663341	1.57865	0.118266	0.924302	0.103067	chr7	45148416	+	N_Shelf	Body;Body;Body	TBRG4;TBRG4;TBRG4	chr7	46026181	22	39	26	rs788748_cg18663341
rs11780978	cg00184394	1.57863	0.11827	0.924302	0.125866	chr8	144675558	+	N_Shore	5'UTR;5'UTR;5'UTR;5'UTR;5'UTR;5'UTR;5'UTR	EEF1D;EEF1D;EEF1D;EEF1D;EEF1D;EEF1D;EEF1D	chr8	145034852	28	45	14	rs11780978_cg00184394
rs598373	cg05169666	1.57835	0.118335	0.924302	0.0837935	chr11	119039171	-	N_Shore	TSS1500;TSS1500	NLRX1;NLRX1	chr11	118576463	38	33	16	rs598373_cg05169666
rs9534442	cg23527007	1.57828	0.118352	0.924302	0.0804573	chr13	47371284	+	Island	1stExon;5'UTR	ESD;ESD	chr13	47152655	24	47	16	rs9534442_cg23527007
rs11780978	cg20165448	1.57729	0.118578	0.924302	0.0844339	chr8	144798477	-	N_Shore	TSS200	MAPK15	chr8	145034852	28	45	14	rs11780978_cg20165448
rs11780978	cg26666029	1.57705	0.118633	0.924302	0.148337	chr8	145027741	+	N_Shore	Body;Body;Body	PLEC1;PLEC1;PLEC1	chr8	145034852	28	45	14	rs11780978_cg26666029
rs11780978	cg25924823	1.5762	0.11883	0.924302	0.0749591	chr8	145113480	-	Island	Body	OPLAH	chr8	145034852	28	45	14	rs11780978_cg25924823
rs11780978	cg26122012	1.57597	0.118884	0.924302	0.0785477	chr8	144450933	+	Island	TSS200;TSS200	RHPN1;C8orf51	chr8	145034852	28	45	14	rs11780978_cg26122012
rs598373	cg06159435	1.57496	0.119117	0.924302	0.134852	chr11	118966351	-	Island	TSS200	H2AFX	chr11	118576463	38	33	16	rs598373_cg06159435
rs11780978	cg09174681	1.57492	0.119125	0.924302	0.125774	chr8	144403126	+	N_Shore	Body	TOP1MT	chr8	145034852	28	45	14	rs11780978_cg09174681
rs11780978	cg06551418	-1.57147	0.119925	0.927692	-0.114687	chr8	145111391	+	Island	Body	OPLAH	chr8	145034852	28	45	14	rs11780978_cg06551418
rs6766414	cg12395216	-1.57128	0.119968	0.927692	-0.102089	chr3	31573377	+	Island	TSS1500	STT3B	chr3	31488222	48	36	3	rs6766414_cg12395216
rs11780978	cg12042203	-1.57058	0.12013	0.927692	-0.0707395	chr8	144222455	-	OpenSea			chr8	145034852	28	45	14	rs11780978_cg12042203
rs1807968	cg12926341	-1.56877	0.120553	0.929496	-0.0967666	chr2	70330714	+	OpenSea			chr2	70712802	23	46	18	rs1807968_cg12926341
rs9534442	ch.13.639148F	1.56786	0.120764	0.929655	0.150599	chr13	47925785	+	OpenSea			chr13	47152655	24	47	16	rs9534442_ch.13.639148F
rs11780978	cg03029255	1.56678	0.121018	0.930146	0.143781	chr8	144120681	-	OpenSea	1stExon;5'UTR	C8orf31;C8orf31	chr8	145034852	28	45	14	rs11780978_cg03029255
rs11780978	cg01755729	1.56501	0.121431	0.930855	0.0854234	chr8	146012904	-	Island	TSS200	ZNF34	chr8	145034852	28	45	14	rs11780978_cg01755729
rs1807968	cg18144593	1.56476	0.12149	0.930855	0.14313	chr2	71116411	+	Island			chr2	70712802	23	46	18	rs1807968_cg18144593
rs598373	cg09033131	1.5622	0.122093	0.931527	0.0588848	chr11	118135094	+	OpenSea	TSS200;TSS200	MPZL2;MPZL2	chr11	118576463	38	33	16	rs598373_cg09033131
rs2832155	cg14918353	-1.56137	0.122287	0.931527	-0.107158	chr21	30671695	+	Island	TSS200;5'UTR	BACH1;BACH1	chr21	30393664	53	31	3	rs2832155_cg14918353
rs1807968	cg26095658	1.56128	0.12231	0.931527	0.199325	chr2	71017887	+	Island	TSS200	FIGLA	chr2	70712802	23	46	18	rs1807968_cg26095658
rs11780978	cg05745134	-1.56115	0.122339	0.931527	-0.0887024	chr8	145502054	+	Island	Body	BOP1	chr8	145034852	28	45	14	rs11780978_cg05745134
rs11780978	cg03753385	-1.55968	0.122687	0.932723	-0.093292	chr8	145579317	-	S_Shore	Body;TSS1500;Body	FBXL6;C8ORFK29;FBXL6	chr8	145034852	28	45	14	rs11780978_cg03753385
rs2605096	cg06854438	1.5588	0.122895	0.932859	0.138934	chr1	220263111	+	OpenSea	1stExon;5'UTR	BPNT1;BPNT1	chr1	219640680	38	38	11	rs2605096_cg06854438
rs11780978	cg04753829	-1.5548	0.123845	0.937634	-0.116046	chr8	145879308	+	OpenSea			chr8	145034852	28	45	14	rs11780978_cg04753829
rs2605096	cg07175582	-1.55423	0.123982	0.937634	-0.131347	chr1	219361962	+	OpenSea	Body	LYPLAL1	chr1	219640680	38	38	11	rs2605096_cg07175582
rs598373	cg02871053	1.55202	0.124508	0.937634	0.0517092	chr11	118307043	-	Island	TSS200	MLL	chr11	118576463	38	33	16	rs598373_cg02871053
rs598373	cg03358684	-1.55035	0.124908	0.937634	-0.0475624	chr11	119045407	-	OpenSea	Body;Body	NLRX1;NLRX1	chr11	118576463	38	33	16	rs598373_cg03358684
rs11780978	cg00327524	1.55009	0.124972	0.937634	0.134817	chr8	144510753	+	N_Shore			chr8	145034852	28	45	14	rs11780978_cg00327524
rs11780978	cg16873848	1.54981	0.125038	0.937634	0.066546	chr8	144680283	-	Island	TSS1500;TSS1500;1stExon;TSS1500;TSS1500;TSS1500;TSS1500;TSS1500	EEF1D;EEF1D;TIGD5;EEF1D;EEF1D;EEF1D;EEF1D;EEF1D	chr8	145034852	28	45	14	rs11780978_cg16873848
rs9534442	cg22770916	-1.54979	0.125043	0.937634	-0.152666	chr13	47378581	-	OpenSea			chr13	47152655	24	47	16	rs9534442_cg22770916
rs11780978	cg15681229	-1.54908	0.125215	0.937634	-0.106009	chr8	144610644	+	OpenSea	Body	ZC3H3	chr8	145034852	28	45	14	rs11780978_cg15681229
rs9534442	cg11203397	1.54817	0.125431	0.937634	0.120582	chr13	46870454	-	OpenSea			chr13	47152655	24	47	16	rs9534442_cg11203397
rs1807968	cg15579817	-1.5481	0.125449	0.937634	-0.0900417	chr2	71127779	-	Island	1stExon	VAX2	chr2	70712802	23	46	18	rs1807968_cg15579817
rs2605096	cg03339057	-1.54735	0.125631	0.937634	-0.144415	chr1	218745126	-	OpenSea			chr1	219640680	38	38	11	rs2605096_cg03339057
rs9534442	cg04812484	1.5458	0.126004	0.938992	0.113572	chr13	46189935	+	OpenSea	TSS200	FAM194B	chr13	47152655	24	47	16	rs9534442_cg04812484
rs2605096	cg19404781	-1.54446	0.126328	0.939975	-0.090417	chr1	220439792	-	OpenSea	Body;Body	RAB3GAP2;AURKAPS1	chr1	219640680	38	38	11	rs2605096_cg19404781
rs6893396	cg23997083	1.54362	0.126532	0.940063	0.121529	chr5	67318496	+	OpenSea			chr5	67818952	31	45	11	rs6893396_cg23997083
rs11780978	cg09754549	1.54188	0.126952	0.940814	0.0847788	chr8	144790656	+	Island	TSS1500	LOC100130274	chr8	145034852	28	45	14	rs11780978_cg09754549
rs598373	cg20357862	-1.54162	0.127018	0.940814	-0.106793	chr11	117649091	+	N_Shelf	Body	DSCAML1	chr11	118576463	38	33	16	rs598373_cg20357862
rs598373	cg04579682	1.53749	0.128023	0.944374	0.0714403	chr11	118230649	-	S_Shore	5'UTR	UBE4A	chr11	118576463	38	33	16	rs598373_cg04579682
rs11780978	cg09591284	-1.53545	0.128522	0.944374	-0.0937656	chr8	144732143	-	OpenSea	1stExon;5'UTR	ZNF623;ZNF623	chr8	145034852	28	45	14	rs11780978_cg09591284
rs598373	cg19703610	1.53484	0.128674	0.944374	0.113798	chr11	117667737	+	Island	Body	DSCAML1	chr11	118576463	38	33	16	rs598373_cg19703610
rs788748	cg12393589	1.53477	0.12869	0.944374	0.126234	chr7	45027643	+	S_Shore	TSS1500	C7orf40	chr7	46026181	22	39	26	rs788748_cg12393589
rs11780978	cg22147598	1.53426	0.128815	0.944374	0.101085	chr8	145162483	+	N_Shore	3'UTR;TSS200	MAF1;KIAA1875	chr8	145034852	28	45	14	rs11780978_cg22147598
rs6893396	cg26076905	-1.53422	0.128824	0.944374	-0.111049	chr5	67522298	+	OpenSea	TSS200	PIK3R1	chr5	67818952	31	45	11	rs6893396_cg26076905
rs11780978	cg07092797	-1.5339	0.128904	0.944374	-0.116711	chr8	144407490	+	S_Shelf	Body	TOP1MT	chr8	145034852	28	45	14	rs11780978_cg07092797
rs1807968	cg08792812	1.53228	0.129302	0.944374	0.0951764	chr2	70009201	+	OpenSea	Body	ANXA4	chr2	70712802	23	46	18	rs1807968_cg08792812
rs9534442	cg16239628	1.53206	0.129356	0.944374	0.120181	chr13	46626330	-	N_Shore	5'UTR	ZC3H13	chr13	47152655	24	47	16	rs9534442_cg16239628
rs788748	cg22295983	1.5309	0.129644	0.944374	0.102542	chr7	46015793	-	OpenSea			chr7	46026181	22	39	26	rs788748_cg22295983
rs598373	cg27161463	1.53052	0.129738	0.944374	0.121748	chr11	118123074	-	OpenSea	TSS200	MPZL3	chr11	118576463	38	33	16	rs598373_cg27161463
rs1807968	cg02329386	-1.52939	0.130017	0.944374	-0.078953	chr2	70055719	+	N_Shore	TSS1500	GMCL1	chr2	70712802	23	46	18	rs1807968_cg02329386
rs598373	cg02049955	1.52937	0.130021	0.944374	0.075217	chr11	118045910	-	OpenSea	Body	SCN2B	chr11	118576463	38	33	16	rs598373_cg02049955
rs11780978	cg22251932	1.52758	0.130465	0.944374	0.0694799	chr8	144897555	-	Island	TSS200;TSS200	SCRIB;SCRIB	chr8	145034852	28	45	14	rs11780978_cg22251932
rs2521348	cg25724441	1.52757	0.130467	0.944374	0.122938	chr17	68165759	-	S_Shore	5'UTR;1stExon	KCNJ2;KCNJ2	chr17	67503501	29	40	18	rs2521348_cg25724441
rs6893396	cg06418871	1.52691	0.130631	0.944374	0.178614	chr5	68710831	-	Island	TSS200;TSS200	MARVELD2;MARVELD2	chr5	67818952	31	45	11	rs6893396_cg06418871
rs2605096	cg24396691	1.5257	0.130933	0.944374	0.0972096	chr1	220101725	+	Island	1stExon	SLC30A10	chr1	219640680	38	38	11	rs2605096_cg24396691
rs11780978	cg23105130	1.52555	0.13097	0.944374	0.160328	chr8	144799022	-	Island	Body	MAPK15	chr8	145034852	28	45	14	rs11780978_cg23105130
rs1807968	cg08576304	1.52465	0.131195	0.944606	0.0994587	chr2	71162693	+	OpenSea	TSS1500	ATP6V1B1	chr2	70712802	23	46	18	rs1807968_cg08576304
rs12316046	cg17094171	1.5232	0.131555	0.945805	0.124862	chr12	14133281	-	N_Shore	TSS1500	GRIN2B	chr12	15064363	37	39	11	rs12316046_cg17094171
rs4383836	cg00140910	1.5223	0.131781	0.946039	0.159445	chr6	131384370	+	Island	1stExon;1stExon;5'UTR;5'UTR;1stExon;5'UTR	EPB41L2;EPB41L2;EPB41L2;EPB41L2;EPB41L2;EPB41L2	chr6	132063846	58	26	3	rs4383836_cg00140910
rs598373	cg17622922	1.51841	0.132756	0.946752	0.0853852	chr11	119187849	-	Island	TSS200	MCAM	chr11	118576463	38	33	16	rs598373_cg17622922
rs11780978	cg21447620	1.51771	0.132933	0.946752	0.0657028	chr8	144208625	+	OpenSea			chr8	145034852	28	45	14	rs11780978_cg21447620
rs9534442	cg17793608	1.51708	0.133091	0.946752	0.0646984	chr13	46717665	-	OpenSea	Body	LCP1	chr13	47152655	24	47	16	rs9534442_cg17793608
rs11780978	cg03485988	-1.51697	0.133119	0.946752	-0.0822091	chr8	145978757	+	N_Shore	Body	ZNF251	chr8	145034852	28	45	14	rs11780978_cg03485988
rs11780978	cg14292823	1.51616	0.133323	0.946752	0.168017	chr8	144681097	-	Island	TSS1500;TSS1500;1stExon;TSS1500;TSS1500;TSS1500;TSS1500	EEF1D;EEF1D;TIGD5;EEF1D;EEF1D;EEF1D;EEF1D	chr8	145034852	28	45	14	rs11780978_cg14292823
rs11780978	cg02363655	-1.51611	0.133336	0.946752	-0.0632918	chr8	145955421	+	N_Shore	Body	ZNF251	chr8	145034852	28	45	14	rs11780978_cg02363655
rs2832155	cg08291430	-1.51545	0.133505	0.946752	-0.155983	chr21	30257770	+	Island	TSS200;TSS200	N6AMT1;N6AMT1	chr21	30393664	53	31	3	rs2832155_cg08291430
rs11780978	cg19886106	-1.51467	0.133701	0.946752	-0.105799	chr8	144776541	+	Island	Body;Body;Body	ZNF707;ZNF707;ZNF707	chr8	145034852	28	45	14	rs11780978_cg19886106
rs11780978	cg26199906	1.51378	0.133926	0.946752	0.0984705	chr8	145106246	-	Island	Body	OPLAH	chr8	145034852	28	45	14	rs11780978_cg26199906
rs12316046	cg11013298	-1.5127	0.134201	0.946752	-0.139607	chr12	14927928	-	Island	1stExon;Body;3'UTR	H2AFJ;H2AFJ;H2AFJ	chr12	15064363	37	39	11	rs12316046_cg11013298
rs10116772	cg13664345	1.51234	0.134291	0.946752	0.0589878	chr9	4793178	+	Island	1stExon	RCL1	chr9	4290541	31	44	12	rs10116772_cg13664345
rs11780978	cg23075260	1.51201	0.134375	0.946752	0.0734424	chr8	145617435	-	Island	Body	ADCK5	chr8	145034852	28	45	14	rs11780978_cg23075260
rs11780978	cg00173063	1.51118	0.134586	0.946752	0.0603904	chr8	144442437	+	Island			chr8	145034852	28	45	14	rs11780978_cg00173063
rs11780978	cg20704247	1.51112	0.134601	0.946752	0.117356	chr8	144409764	+	OpenSea	Body	TOP1MT	chr8	145034852	28	45	14	rs11780978_cg20704247
rs11780978	cg23119631	-1.50991	0.134911	0.946752	-0.098145	chr8	145159951	+	Island	TSS1500;5'UTR	SHARPIN;MAF1	chr8	145034852	28	45	14	rs11780978_cg23119631
rs6893396	cg04526965	-1.50966	0.134974	0.946752	-0.0826286	chr5	68666075	-	S_Shore	TSS1500;5'UTR;5'UTR;TSS1500;TSS1500;5'UTR;TSS1500;5'UTR;TSS1500;TSS1500;TSS1500;TSS1500	TAF9;RAD17;RAD17;RAD17;TAF9;RAD17;RAD17;RAD17;RAD17;TAF9;RAD17;TAF9	chr5	67818952	31	45	11	rs6893396_cg04526965
rs11780978	cg11800672	1.50705	0.135641	0.947753	0.11061	chr8	145642291	-	S_Shore	TSS200;TSS1500	SLC39A4;SLC39A4	chr8	145034852	28	45	14	rs11780978_cg11800672
rs4383836	cg16887420	1.50604	0.135901	0.947753	0.14832	chr6	131548063	+	OpenSea	Body	AKAP7	chr6	132063846	58	26	3	rs4383836_cg16887420
rs11780978	cg04612566	1.50518	0.136121	0.947753	0.227606	chr8	144120706	-	OpenSea	1stExon;5'UTR	C8orf31;C8orf31	chr8	145034852	28	45	14	rs11780978_cg04612566
rs598373	cg26077811	1.50461	0.136266	0.947753	0.15301	chr11	119232263	-	N_Shelf	Body;Body	USP2;USP2	chr11	118576463	38	33	16	rs598373_cg26077811
rs11780978	cg22328616	1.50278	0.136737	0.947753	0.0755838	chr8	145133488	-	Island	TSS200	EXOSC4	chr8	145034852	28	45	14	rs11780978_cg22328616
rs598373	cg20342907	-1.50197	0.136947	0.947753	-0.0925822	chr11	117789566	-	OpenSea	Body	TMPRSS13	chr11	118576463	38	33	16	rs598373_cg20342907
rs2521348	cg06310715	-1.50182	0.136984	0.947753	-0.111092	chr17	67410806	+	OpenSea	TSS200	MAP2K6	chr17	67503501	29	40	18	rs2521348_cg06310715
rs12316046	cg08969549	1.50168	0.13702	0.947753	0.162052	chr12	15654735	+	OpenSea	Body;Body	PTPRO;PTPRO	chr12	15064363	37	39	11	rs12316046_cg08969549
rs11780978	cg12130935	1.49912	0.137682	0.947753	0.122379	chr8	144100535	-	Island	5'UTR;TSS1500;5'UTR	LY6E;LOC100133669;LY6E	chr8	145034852	28	45	14	rs11780978_cg12130935
rs11780978	cg22054580	1.49791	0.137997	0.947753	0.0739128	chr8	144811385	-	Island	Body	FAM83H	chr8	145034852	28	45	14	rs11780978_cg22054580
rs11780978	cg22524735	1.49694	0.138247	0.947753	0.111386	chr8	144779094	-	S_Shelf	TSS200	BREA2	chr8	145034852	28	45	14	rs11780978_cg22524735
rs4383836	cg16736964	-1.49692	0.138253	0.947753	-0.0950669	chr6	131690266	+	OpenSea			chr6	132063846	58	26	3	rs4383836_cg16736964
rs9534442	cg13033971	1.49248	0.13941	0.947753	0.413536	chr13	46291973	-	S_Shelf			chr13	47152655	24	47	16	rs9534442_cg13033971
rs6766414	cg02057211	1.49208	0.139517	0.947753	0.128626	chr3	31803876	+	OpenSea	Body	OSBPL10	chr3	31488222	48	36	3	rs6766414_cg02057211
rs11780978	cg14733867	-1.49168	0.13962	0.947753	-0.0936995	chr8	144884056	-	N_Shore	Body;Body	SCRIB;SCRIB	chr8	145034852	28	45	14	rs11780978_cg14733867
rs12316046	cg12507643	1.49023	0.140001	0.947753	0.0819297	chr12	15154937	+	OpenSea			chr12	15064363	37	39	11	rs12316046_cg12507643
rs12316046	cg18466420	-1.49006	0.140044	0.947753	-0.0773431	chr12	15091906	+	OpenSea	TSS1500	ERP27	chr12	15064363	37	39	11	rs12316046_cg18466420
rs1807968	cg03953874	1.48866	0.140413	0.947753	0.0915322	chr2	69748076	-	OpenSea	Body;TSS1500	AAK1;SNORA36C	chr2	70712802	23	46	18	rs1807968_cg03953874
rs6893396	cg20439288	-1.48841	0.140478	0.947753	-0.0592717	chr5	67584218	-	Island	Body;TSS200	PIK3R1;PIK3R1	chr5	67818952	31	45	11	rs6893396_cg20439288
rs598373	cg24711070	1.48834	0.140496	0.947753	0.0888046	chr11	118842126	-	N_Shore	TSS1500	FOXR1	chr11	118576463	38	33	16	rs598373_cg24711070
rs598373	cg24016626	1.48624	0.14105	0.947753	0.0939943	chr11	119242685	-	OpenSea	Body	USP2	chr11	118576463	38	33	16	rs598373_cg24016626
rs6766414	cg16856874	-1.48616	0.141071	0.947753	-0.169822	chr3	30936318	+	S_Shore	TSS200	GADL1	chr3	31488222	48	36	3	rs6766414_cg16856874
rs12316046	cg13302154	1.48607	0.141095	0.947753	0.166447	chr12	15039432	-	OpenSea	TSS1500	MGP	chr12	15064363	37	39	11	rs12316046_cg13302154
rs6766414	cg00184032	1.4857	0.141193	0.947753	0.0907227	chr3	31494263	+	OpenSea			chr3	31488222	48	36	3	rs6766414_cg00184032
rs12316046	cg00033668	1.48557	0.141226	0.947753	0.0925039	chr12	15942561	+	Island	TSS200	EPS8	chr12	15064363	37	39	11	rs12316046_cg00033668
rs6766414	cg03927025	1.48544	0.141262	0.947753	0.108946	chr3	32361449	+	OpenSea	Body	CMTM8	chr3	31488222	48	36	3	rs6766414_cg03927025
rs6766414	cg21255732	1.48539	0.141276	0.947753	0.118944	chr3	32148497	+	Island	Body	GPD1L	chr3	31488222	48	36	3	rs6766414_cg21255732
rs11780978	cg03515927	1.48474	0.141447	0.947753	0.114133	chr8	145625650	+	S_Shelf	Body;TSS200	CPSF1;MIR1234	chr8	145034852	28	45	14	rs11780978_cg03515927
rs9534442	cg08605991	-1.4847	0.141458	0.947753	-0.113106	chr13	46426238	+	OpenSea	TSS1500	SIAH3	chr13	47152655	24	47	16	rs9534442_cg08605991
rs598373	cg01859549	1.4842	0.14159	0.947753	0.0944181	chr11	118484557	+	S_Shelf	Body;Body;Body	PHLDB1;PHLDB1;PHLDB1	chr11	118576463	38	33	16	rs598373_cg01859549
rs788748	cg20237960	-1.48364	0.141738	0.947753	-0.0913586	chr7	45926556	-	N_Shore	TSS1500	IGFBP1	chr7	46026181	22	39	26	rs788748_cg20237960
rs11780978	cg23589592	1.4832	0.141854	0.947753	0.119951	chr8	144411828	-	OpenSea	Body	TOP1MT	chr8	145034852	28	45	14	rs11780978_cg23589592
rs12316046	cg07111599	1.48248	0.142046	0.947753	0.0597978	chr12	16035161	+	Island	TSS200	STRAP	chr12	15064363	37	39	11	rs12316046_cg07111599
rs2832155	cg25531249	-1.48162	0.142275	0.947753	-0.0745329	chr21	30671681	+	Island	TSS200;5'UTR	BACH1;BACH1	chr21	30393664	53	31	3	rs2832155_cg25531249
rs10116772	cg13977600	-1.48033	0.142616	0.947753	-0.0973175	chr9	3894432	-	OpenSea	Body;Body	GLIS3;GLIS3	chr9	4290541	31	44	12	rs10116772_cg13977600
rs12316046	cg21027526	1.48	0.142705	0.947753	0.168783	chr12	15743215	+	OpenSea	Body;Body;Body;Body;Body;Body	PTPRO;PTPRO;PTPRO;PTPRO;PTPRO;PTPRO	chr12	15064363	37	39	11	rs12316046_cg21027526
rs788748	cg16149138	1.47937	0.142874	0.947753	0.0736181	chr7	46642938	-	OpenSea			chr7	46026181	22	39	26	rs788748_cg16149138
rs788748	cg11970133	1.47936	0.142876	0.947753	0.0957804	chr7	45144099	-	OpenSea	Body;TSS200;Body;Body	TBRG4;SNORA5A;TBRG4;TBRG4	chr7	46026181	22	39	26	rs788748_cg11970133
rs11780978	cg13527439	1.47815	0.143198	0.947753	0.0643977	chr8	144897560	-	Island	TSS200;TSS200	SCRIB;SCRIB	chr8	145034852	28	45	14	rs11780978_cg13527439
rs11780978	cg14488605	-1.47624	0.14371	0.947753	-0.145773	chr8	144822804	+	Island			chr8	145034852	28	45	14	rs11780978_cg14488605
rs2521348	cg21871080	-1.47499	0.144046	0.947753	-0.0936314	chr17	68100975	+	OpenSea	5'UTR;TSS200;5'UTR	KCNJ16;KCNJ16;KCNJ16	chr17	67503501	29	40	18	rs2521348_cg21871080
rs11780978	cg05080966	-1.4749	0.14407	0.947753	-0.112118	chr8	145549812	+	N_Shore	Body	DGAT1	chr8	145034852	28	45	14	rs11780978_cg05080966
rs11780978	cg01753788	1.4748	0.144095	0.947753	0.166624	chr8	145024929	-	Island	5'UTR;Body;1stExon;Body;Body	PLEC1;PLEC1;PLEC1;PLEC1;PLEC1	chr8	145034852	28	45	14	rs11780978_cg01753788
rs4383836	cg04296147	-1.4739	0.144338	0.947753	-0.0980729	chr6	132129423	-	Island	Body	ENPP1	chr6	132063846	58	26	3	rs4383836_cg04296147
rs4383836	cg19692318	1.47358	0.144423	0.947753	0.119344	chr6	131384600	+	S_Shore	TSS200;TSS200;TSS200	EPB41L2;EPB41L2;EPB41L2	chr6	132063846	58	26	3	rs4383836_cg19692318
rs11780978	cg21918548	-1.4729	0.144605	0.947753	-0.15542	chr8	145956024	+	S_Shore	Body	ZNF251	chr8	145034852	28	45	14	rs11780978_cg21918548
rs1807968	cg03135061	1.47029	0.145309	0.947753	0.10191	chr2	71680761	+	Island	5'UTR;1stExon;5'UTR;1stExon;1stExon;5'UTR;5'UTR;5'UTR;1stExon;5'UTR;1stExon;1stExon;1stExon;5'UTR	DYSF;DYSF;DYSF;DYSF;DYSF;DYSF;DYSF;DYSF;DYSF;DYSF;DYSF;DYSF;DYSF;DYSF	chr2	70712802	23	46	18	rs1807968_cg03135061
rs1807968	cg14958017	-1.47012	0.145356	0.947753	-0.115584	chr2	71681275	+	Island	Body;Body;Body;Body;Body;Body;Body	DYSF;DYSF;DYSF;DYSF;DYSF;DYSF;DYSF	chr2	70712802	23	46	18	rs1807968_cg14958017
rs11780978	cg21966860	-1.47	0.145388	0.947753	-0.140618	chr8	145538097	-	OpenSea	3'UTR	HSF1	chr8	145034852	28	45	14	rs11780978_cg21966860
rs598373	cg26487031	1.46949	0.145526	0.947753	0.16011	chr11	118134801	+	OpenSea	Body;Body	MPZL2;MPZL2	chr11	118576463	38	33	16	rs598373_cg26487031
rs11780978	cg09050062	1.46831	0.145845	0.947753	0.0720919	chr8	145026335	-	N_Shore	Body;Body;Body;TSS1500	PLEC1;PLEC1;PLEC1;PLEC1	chr8	145034852	28	45	14	rs11780978_cg09050062
rs11780978	cg09988191	1.46818	0.14588	0.947753	0.117163	chr8	145735369	+	Island	1stExon	MFSD3	chr8	145034852	28	45	14	rs11780978_cg09988191
rs11780978	cg02988171	1.46781	0.14598	0.947753	0.101569	chr8	145621852	-	Island	Body	CPSF1	chr8	145034852	28	45	14	rs11780978_cg02988171
rs11780978	cg20583945	-1.46701	0.146197	0.947753	-0.14979	chr8	144636462	-	S_Shore	5'UTR	GSDMD	chr8	145034852	28	45	14	rs11780978_cg20583945
rs598373	cg17002993	1.46602	0.146466	0.947753	0.0849758	chr11	119044331	-	OpenSea	Body;Body	NLRX1;NLRX1	chr11	118576463	38	33	16	rs598373_cg17002993
rs6766414	cg10101634	1.46593	0.14649	0.947753	0.162328	chr3	32432642	+	N_Shore	TSS1500;TSS1500	CMTM7;CMTM7	chr3	31488222	48	36	3	rs6766414_cg10101634
rs12316046	cg22969108	1.46526	0.146673	0.947753	0.128671	chr12	15983280	+	OpenSea			chr12	15064363	37	39	11	rs12316046_cg22969108
rs11780978	cg17795611	-1.46503	0.146736	0.947753	-0.142981	chr8	144987450	-	N_Shelf			chr8	145034852	28	45	14	rs11780978_cg17795611
rs11780978	cg15278058	1.46472	0.14682	0.947753	0.111951	chr8	144170272	-	S_Shelf			chr8	145034852	28	45	14	rs11780978_cg15278058
rs9534442	cg01192538	1.46468	0.146832	0.947753	0.0708852	chr13	47472050	-	OpenSea	TSS1500;TSS1500	HTR2A;HTR2A	chr13	47152655	24	47	16	rs9534442_cg01192538
rs11780978	cg20367404	1.46394	0.147033	0.947753	0.0933104	chr8	144925527	-	S_Shore	TSS1500	NRBP2	chr8	145034852	28	45	14	rs11780978_cg20367404
rs11780978	cg03468739	1.46363	0.147119	0.947753	0.0683632	chr8	144623715	-	Island	TSS200	ZC3H3	chr8	145034852	28	45	14	rs11780978_cg03468739
rs11780978	cg17368737	1.46159	0.147676	0.950094	0.0572411	chr8	144897570	-	Island	TSS200;TSS200	SCRIB;SCRIB	chr8	145034852	28	45	14	rs11780978_cg17368737
rs11780978	cg21166685	-1.45928	0.14831	0.952919	-0.114843	chr8	144894951	+	Island	Body;Body	SCRIB;SCRIB	chr8	145034852	28	45	14	rs11780978_cg21166685
rs11780978	cg05616094	-1.45573	0.149285	0.957272	-0.114027	chr8	145255104	-	N_Shelf	Body;Body;Body	HEATR7A;HEATR7A;HEATR7A	chr8	145034852	28	45	14	rs11780978_cg05616094
rs9534442	cg05399692	1.45441	0.149649	0.957272	0.084193	chr13	46190198	-	OpenSea	TSS1500	FAM194B	chr13	47152655	24	47	16	rs9534442_cg05399692
rs10116772	cg13763482	-1.45415	0.149722	0.957272	-0.0627411	chr9	4663107	-	S_Shore	Body;1stExon	C9orf68;PPAPDC2	chr9	4290541	31	44	12	rs10116772_cg13763482
rs598373	cg03254928	1.45355	0.149887	0.957272	0.0341942	chr11	118214810	-	OpenSea	TSS1500;TSS1500;TSS1500	CD3G;CD3D;CD3D	chr11	118576463	38	33	16	rs598373_cg03254928
rs788748	cg11959821	-1.45257	0.150158	0.957272	-0.0881065	chr7	45151241	+	Island	1stExon;5'UTR;5'UTR;5'UTR;1stExon	TBRG4;TBRG4;TBRG4;TBRG4;TBRG4	chr7	46026181	22	39	26	rs788748_cg11959821
rs11780978	cg14843143	1.45212	0.150284	0.957272	0.114433	chr8	144331931	-	N_Shore	5'UTR	ZFP41	chr8	145034852	28	45	14	rs11780978_cg14843143
rs11780978	cg08242000	1.45186	0.150356	0.957272	0.0723074	chr8	144922888	+	Island	5'UTR	NRBP2	chr8	145034852	28	45	14	rs11780978_cg08242000
rs598373	cg13656360	1.45005	0.150859	0.959225	0.0983361	chr11	118307782	+	S_Shore	Body	MLL	chr11	118576463	38	33	16	rs598373_cg13656360
rs1807968	cg17372745	1.44817	0.151383	0.959998	0.0973112	chr2	69968602	-	N_Shore	TSS1500	ANXA4	chr2	70712802	23	46	18	rs1807968_cg17372745
rs11780978	cg11488020	-1.44776	0.151496	0.959998	-0.125904	chr8	145813981	-	Island	Body	KIAA1688	chr8	145034852	28	45	14	rs11780978_cg11488020
rs788748	cg16447589	1.4475	0.151568	0.959998	0.114894	chr7	45961865	-	S_Shore	TSS1500;TSS1500	IGFBP3;IGFBP3	chr7	46026181	22	39	26	rs788748_cg16447589
rs1807968	cg04072419	-1.44609	0.151964	0.961263	-0.0634288	chr2	71246588	+	OpenSea			chr2	70712802	23	46	18	rs1807968_cg04072419
rs11780978	cg03226203	-1.44472	0.152346	0.962432	-0.0568554	chr8	145024637	+	Island	Body;1stExon;Body;Body	PLEC1;PLEC1;PLEC1;PLEC1	chr8	145034852	28	45	14	rs11780978_cg03226203
rs2521348	cg03570232	1.44277	0.152894	0.96458	0.0988131	chr17	68303247	-	OpenSea			chr17	67503501	29	40	18	rs2521348_cg03570232
rs598373	cg20396526	-1.43981	0.153728	0.96458	-0.0611985	chr11	118928100	-	Island	TSS200;TSS200	HYOU1;HYOU1	chr11	118576463	38	33	16	rs598373_cg20396526
rs598373	cg10489786	1.43972	0.153755	0.96458	0.0878538	chr11	118938260	-	Island	TSS1500	VPS11	chr11	118576463	38	33	16	rs598373_cg10489786
rs11780978	cg19893071	-1.43896	0.153968	0.96458	-0.0501586	chr8	145667764	-	Island	Body	NFKBIL2	chr8	145034852	28	45	14	rs11780978_cg19893071
rs11780978	cg11370098	1.437	0.154522	0.96458	0.105694	chr8	144927052	+	S_Shelf			chr8	145034852	28	45	14	rs11780978_cg11370098
rs4383836	cg25461865	1.43665	0.154621	0.96458	0.181214	chr6	131958550	-	OpenSea	1stExon	ENPP3	chr6	132063846	58	26	3	rs4383836_cg25461865
rs10116772	cg23333878	-1.43647	0.154674	0.96458	-0.148729	chr9	4299768	-	Island	5'UTR;1stExon	GLIS3;GLIS3	chr9	4290541	31	44	12	rs10116772_cg23333878
rs598373	cg23188378	-1.43645	0.154679	0.96458	-0.0785304	chr11	118901631	+	Island	TSS200;TSS200;TSS200;TSS200;TSS1500	SLC37A4;SLC37A4;SLC37A4;SLC37A4;SLC37A4	chr11	118576463	38	33	16	rs598373_cg23188378
rs598373	cg15212210	-1.43559	0.154923	0.96458	-0.0668726	chr11	118986793	+	OpenSea	Body	C2CD2L	chr11	118576463	38	33	16	rs598373_cg15212210
rs11780978	cg14392283	-1.43553	0.15494	0.96458	-0.0902186	chr8	144103587	-	N_Shelf	3'UTR;3'UTR	LY6E;LY6E	chr8	145034852	28	45	14	rs11780978_cg14392283
rs1807968	cg27490629	-1.43476	0.155159	0.96458	-0.0952876	chr2	70142121	-	Island	TSS200	MXD1	chr2	70712802	23	46	18	rs1807968_cg27490629
rs11780978	cg03821987	1.43426	0.1553	0.96458	0.100873	chr8	144450609	-	Island	Body;TSS1500	C8orf51;RHPN1	chr8	145034852	28	45	14	rs11780978_cg03821987
rs1807968	cg16364833	1.43398	0.15538	0.96458	0.123366	chr2	70121066	+	OpenSea	TSS200	SNRNP27	chr2	70712802	23	46	18	rs1807968_cg16364833
rs598373	cg04490478	-1.43363	0.15548	0.96458	-0.0863506	chr11	118957635	+	S_Shore	TSS1500;Body	HMBS;HMBS	chr11	118576463	38	33	16	rs598373_cg04490478
rs10116772	cg14276488	-1.43306	0.155641	0.96458	-0.0803694	chr9	4491114	-	N_Shore	Body	SLC1A1	chr9	4290541	31	44	12	rs10116772_cg14276488
rs11780978	cg22822867	1.43215	0.155902	0.964979	0.0956339	chr8	145004144	+	Island	Body;Body;Body;Body;Body;Body;Body;Body	PLEC1;PLEC1;PLEC1;PLEC1;PLEC1;PLEC1;PLEC1;PLEC1	chr8	145034852	28	45	14	rs11780978_cg22822867
rs598373	cg27234090	-1.4267	0.157462	0.968361	-0.0790918	chr11	119251854	-	N_Shore	5'UTR	USP2	chr11	118576463	38	33	16	rs598373_cg27234090
rs2521348	cg19042062	1.4266	0.157493	0.968361	0.099447	chr17	68164784	-	N_Shore	TSS1500	KCNJ2	chr17	67503501	29	40	18	rs2521348_cg19042062
rs11780978	cg00521239	1.42615	0.157621	0.968361	0.160458	chr8	145015964	+	N_Shore	Body;Body;Body;Body;Body;Body;Body	PLEC1;PLEC1;PLEC1;PLEC1;PLEC1;PLEC1;PLEC1	chr8	145034852	28	45	14	rs11780978_cg00521239
rs2832155	cg26289665	1.42593	0.157683	0.968361	0.155986	chr21	30547239	+	OpenSea	3'UTR	C21orf7	chr21	30393664	53	31	3	rs2832155_cg26289665
rs11780978	cg20312087	1.42568	0.157755	0.968361	0.0854166	chr8	145754193	+	Island	1stExon	MGC70857	chr8	145034852	28	45	14	rs11780978_cg20312087
rs11780978	cg19150884	-1.42544	0.157826	0.968361	-0.110825	chr8	144699502	+	Island	5'UTR	TSTA3	chr8	145034852	28	45	14	rs11780978_cg19150884
rs11780978	cg13065228	1.42318	0.158479	0.968361	0.187423	chr8	145701192	-	N_Shore	1stExon;5'UTR	FOXH1;FOXH1	chr8	145034852	28	45	14	rs11780978_cg13065228
rs788748	cg05031195	-1.42296	0.158542	0.968361	-0.05119	chr7	45128775	-	Island	TSS1500	NACAD	chr7	46026181	22	39	26	rs788748_cg05031195
rs6766414	cg16165903	-1.42217	0.15877	0.968361	-0.132601	chr3	32023351	-	Island	5'UTR;1stExon;TSS200	ZNF860;ZNF860;OSBPL10	chr3	31488222	48	36	3	rs6766414_cg16165903
rs12316046	cg12158136	1.42173	0.158898	0.968361	0.0799115	chr12	14783352	-	OpenSea	Body	GUCY2C	chr12	15064363	37	39	11	rs12316046_cg12158136
rs1807968	cg08484665	-1.42168	0.158911	0.968361	-0.102346	chr2	70314817	+	Island	1stExon;5'UTR	PCBP1;PCBP1	chr2	70712802	23	46	18	rs1807968_cg08484665
rs1807968	cg22387939	-1.41983	0.159446	0.968361	-0.106367	chr2	71175719	+	OpenSea	Body	ATP6V1B1	chr2	70712802	23	46	18	rs1807968_cg22387939
rs10116772	cg14047387	1.41977	0.159465	0.968361	0.106084	chr9	4080919	+	OpenSea	Body;Body	GLIS3;GLIS3	chr9	4290541	31	44	12	rs10116772_cg14047387
rs11780978	cg01242619	-1.41953	0.159535	0.968361	-0.159435	chr8	145049472	+	Island	Body	PLEC1	chr8	145034852	28	45	14	rs11780978_cg01242619
rs788748	cg00677811	-1.41845	0.159848	0.968361	-0.112635	chr7	45040321	+	S_Shore	Body;Body;Body;Body	CCM2;CCM2;CCM2;CCM2	chr7	46026181	22	39	26	rs788748_cg00677811
rs598373	cg05223675	1.41734	0.160171	0.968361	0.0543674	chr11	118888923	+	Island	Body;TSS1500	RPS25;TRAPPC4	chr11	118576463	38	33	16	rs598373_cg05223675
rs11780978	cg21254731	-1.41678	0.160336	0.968361	-0.17683	chr8	145619488	-	Island	Body;TSS200	CPSF1;MIR939	chr8	145034852	28	45	14	rs11780978_cg21254731
rs598373	cg24940248	1.41602	0.160557	0.968361	0.0965798	chr11	118796872	+	S_Shore			chr11	118576463	38	33	16	rs598373_cg24940248
rs2521348	cg13757233	1.41577	0.16063	0.968361	0.0968413	chr17	68422536	+	OpenSea			chr17	67503501	29	40	18	rs2521348_cg13757233
rs4383836	cg00948880	-1.41496	0.160868	0.968361	-0.160681	chr6	132834506	-	S_Shore	TSS200	STX7	chr6	132063846	58	26	3	rs4383836_cg00948880
rs598373	cg08294986	1.41391	0.161174	0.968361	0.108721	chr11	119227020	+	N_Shore	3'UTR;3'UTR	USP2;USP2	chr11	118576463	38	33	16	rs598373_cg08294986
rs11780978	cg13490753	-1.41303	0.161432	0.968361	-0.134387	chr8	145825518	-	S_Shore	Body	KIAA1688	chr8	145034852	28	45	14	rs11780978_cg13490753
rs11780978	cg24932662	1.41133	0.16193	0.968361	0.0654196	chr8	145700268	-	Island	Body	FOXH1	chr8	145034852	28	45	14	rs11780978_cg24932662
rs1807968	cg05081778	-1.4113	0.16194	0.968361	-0.115997	chr2	71176060	+	OpenSea	Body	ATP6V1B1	chr2	70712802	23	46	18	rs1807968_cg05081778
rs11780978	cg09992998	-1.4106	0.162145	0.968361	-0.111796	chr8	144900681	-	S_Shelf	Body;Body;Body	PUF60;PUF60;PUF60	chr8	145034852	28	45	14	rs11780978_cg09992998
rs2605096	cg05396156	1.41037	0.162214	0.968361	0.115595	chr1	219497045	+	OpenSea			chr1	219640680	38	38	11	rs2605096_cg05396156
rs2832155	cg24620508	1.40947	0.162478	0.968361	0.0621584	chr21	31310605	+	N_Shore	Body;Body	GRIK1;GRIK1	chr21	30393664	53	31	3	rs2832155_cg24620508
rs9534442	cg17305638	1.40909	0.16259	0.968361	0.0936229	chr13	46627203	-	S_Shore	TSS1500	ZC3H13	chr13	47152655	24	47	16	rs9534442_cg17305638
rs4383836	cg18374471	-1.40905	0.162603	0.968361	-0.0773193	chr6	131384607	-	S_Shore	TSS200;TSS200;TSS200	EPB41L2;EPB41L2;EPB41L2	chr6	132063846	58	26	3	rs4383836_cg18374471
rs1807968	cg10944735	1.409	0.162616	0.968361	0.0918391	chr2	71680714	-	Island	TSS200;TSS200;TSS200;TSS200;TSS200;TSS200;TSS200	DYSF;DYSF;DYSF;DYSF;DYSF;DYSF;DYSF	chr2	70712802	23	46	18	rs1807968_cg10944735
rs598373	cg08956138	1.40827	0.162831	0.968361	0.0495286	chr11	118175384	-	OpenSea	5'UTR;1stExon	CD3E;CD3E	chr11	118576463	38	33	16	rs598373_cg08956138
rs4383836	cg03010907	1.40814	0.16287	0.968361	0.146063	chr6	131384623	+	S_Shore	TSS200;TSS1500;TSS200	EPB41L2;EPB41L2;EPB41L2	chr6	132063846	58	26	3	rs4383836_cg03010907
rs6766414	cg04916416	-1.40769	0.163002	0.968361	-0.138286	chr3	30651317	-	S_Shelf	Body;Body	TGFBR2;TGFBR2	chr3	31488222	48	36	3	rs6766414_cg04916416
rs788748	cg15209604	-1.40693	0.163229	0.968361	-0.0718546	chr7	46018431	+	OpenSea			chr7	46026181	22	39	26	rs788748_cg15209604
rs2605096	cg21680222	-1.40563	0.163611	0.968361	-0.0808424	chr1	220445787	+	Island	5'UTR;1stExon	RAB3GAP2;RAB3GAP2	chr1	219640680	38	38	11	rs2605096_cg21680222
rs11780978	cg21421171	1.40547	0.163659	0.968361	0.110219	chr8	145755615	+	Island	TSS1500;3'UTR	MGC70857;KIAA1688	chr8	145034852	28	45	14	rs11780978_cg21421171
rs11780978	cg06785624	-1.40511	0.163767	0.968361	-0.0705654	chr8	144990484	-	Island	Body;Body;Body;Body;Body;Body;Body;Body	PLEC1;PLEC1;PLEC1;PLEC1;PLEC1;PLEC1;PLEC1;PLEC1	chr8	145034852	28	45	14	rs11780978_cg06785624
rs6766414	cg20103222	1.40178	0.164754	0.972122	0.145738	chr3	31667141	+	OpenSea	Body	STT3B	chr3	31488222	48	36	3	rs6766414_cg20103222
rs1807968	cg09151381	-1.40052	0.165132	0.972122	-0.10532	chr2	71454505	-	S_Shore	TSS1500	PAIP2B	chr2	70712802	23	46	18	rs1807968_cg09151381
rs2605096	cg19707004	-1.39877	0.165652	0.972122	-0.0694543	chr1	220271059	+	S_Shelf	Body	IARS2	chr1	219640680	38	38	11	rs2605096_cg19707004
rs11780978	cg13462219	1.39873	0.165665	0.972122	0.18485	chr8	144649510	-	Island	Body	C8orf73	chr8	145034852	28	45	14	rs11780978_cg13462219
rs11780978	cg14317001	1.39821	0.16582	0.972122	0.0634673	chr8	144462776	-	Island	Body	RHPN1	chr8	145034852	28	45	14	rs11780978_cg14317001
rs4383836	cg07882863	1.3979	0.165914	0.972122	0.169593	chr6	132858438	-	OpenSea	TSS1500	TAAR9	chr6	132063846	58	26	3	rs4383836_cg07882863
rs1807968	cg04333863	1.39772	0.165966	0.972122	0.102851	chr2	70121129	-	OpenSea	1stExon	SNRNP27	chr2	70712802	23	46	18	rs1807968_cg04333863
rs598373	cg03934433	1.39764	0.165991	0.972122	0.0905155	chr11	118799453	+	S_Shelf			chr11	118576463	38	33	16	rs598373_cg03934433
rs6893396	cg03871267	1.396	0.166482	0.973831	0.0999717	chr5	67483475	-	OpenSea			chr5	67818952	31	45	11	rs6893396_cg03871267
rs2605096	cg24658737	1.39271	0.167473	0.975309	0.110119	chr1	220292590	+	OpenSea	Body;TSS1500;TSS1500	IARS2;MIR194-1;MIR215	chr1	219640680	38	38	11	rs2605096_cg24658737
rs598373	cg01924993	1.39058	0.168115	0.975309	0.0814877	chr11	118966382	+	Island	TSS1500	H2AFX	chr11	118576463	38	33	16	rs598373_cg01924993
rs2832155	cg18767088	1.39006	0.168273	0.975309	0.102939	chr21	30670919	-	Island	TSS1500;TSS1500	BACH1;BACH1	chr21	30393664	53	31	3	rs2832155_cg18767088
rs4383836	cg14560699	1.3896	0.168413	0.975309	0.0892456	chr6	132987463	-	OpenSea			chr6	132063846	58	26	3	rs4383836_cg14560699
rs11780978	cg04247530	-1.38947	0.168452	0.975309	-0.0879148	chr8	144997355	-	Island	Body;Body;Body;Body;Body;Body;Body;Body	PLEC1;PLEC1;PLEC1;PLEC1;PLEC1;PLEC1;PLEC1;PLEC1	chr8	145034852	28	45	14	rs11780978_cg04247530
rs11780978	cg19430975	-1.38944	0.168459	0.975309	-0.125491	chr8	145515787	+	Island	Body;TSS1500	HSF1;BOP1	chr8	145034852	28	45	14	rs11780978_cg19430975
rs12316046	cg22432579	-1.38881	0.168651	0.975309	-0.0821341	chr12	15733874	+	OpenSea	Body;Body;Body;Body;Body;Body	PTPRO;PTPRO;PTPRO;PTPRO;PTPRO;PTPRO	chr12	15064363	37	39	11	rs12316046_cg22432579
rs11780978	cg10433678	-1.3887	0.168684	0.975309	-0.102404	chr8	144943023	-	Island	1stExon	EPPK1	chr8	145034852	28	45	14	rs11780978_cg10433678
rs6766414	cg04412715	1.38857	0.168723	0.975309	0.0847164	chr3	32208500	+	OpenSea	3'UTR	GPD1L	chr3	31488222	48	36	3	rs6766414_cg04412715
rs1807968	cg11877061	-1.38723	0.16913	0.975309	-0.0623736	chr2	71133502	-	N_Shore	Body	VAX2	chr2	70712802	23	46	18	rs1807968_cg11877061
rs9534442	cg07376541	1.38708	0.169177	0.975309	0.121228	chr13	46627165	-	S_Shore	TSS1500	ZC3H13	chr13	47152655	24	47	16	rs9534442_cg07376541
rs11780978	cg26347740	-1.38647	0.169361	0.975309	-0.0540983	chr8	144779958	-	S_Shelf	Body	BREA2	chr8	145034852	28	45	14	rs11780978_cg26347740
rs11780978	cg13978441	1.38555	0.169642	0.975309	0.0939899	chr8	144649358	-	Island	3'UTR	C8orf73	chr8	145034852	28	45	14	rs11780978_cg13978441
rs11780978	cg22686653	-1.38535	0.169701	0.975309	-0.0583054	chr8	144735429	-	OpenSea	1stExon;3'UTR;3'UTR	ZNF623;ZNF623;ZNF623	chr8	145034852	28	45	14	rs11780978_cg22686653
rs4383836	cg02790927	-1.38173	0.170807	0.975309	-0.141374	chr6	132277082	+	OpenSea			chr6	132063846	58	26	3	rs4383836_cg02790927
rs6893396	cg25112044	1.38019	0.171279	0.975309	0.0746919	chr5	68530979	-	Island	Body	CDK7	chr5	67818952	31	45	11	rs6893396_cg25112044
rs598373	cg13571811	-1.38015	0.171291	0.975309	-0.08858	chr11	118663646	-	S_Shore			chr11	118576463	38	33	16	rs598373_cg13571811
rs2605096	cg07948194	-1.37908	0.17162	0.975309	-0.09277	chr1	220099770	+	N_Shore	Body	SLC30A10	chr1	219640680	38	38	11	rs2605096_cg07948194
rs6766414	cg07458793	1.37863	0.171758	0.975309	0.108012	chr3	32045158	+	OpenSea			chr3	31488222	48	36	3	rs6766414_cg07458793
rs10116772	cg14519950	-1.37764	0.172064	0.975309	-0.0984852	chr9	4662766	+	Island	Body;1stExon	C9orf68;PPAPDC2	chr9	4290541	31	44	12	rs10116772_cg14519950
rs12316046	cg01389585	1.37741	0.172134	0.975309	0.110047	chr12	15359440	+	OpenSea	Body	RERG	chr12	15064363	37	39	11	rs12316046_cg01389585
rs598373	cg14485185	1.37737	0.172146	0.975309	0.133023	chr11	118051260	+	OpenSea			chr11	118576463	38	33	16	rs598373_cg14485185
rs12316046	cg17061004	1.37721	0.172195	0.975309	0.114863	chr12	14420864	+	OpenSea			chr12	15064363	37	39	11	rs12316046_cg17061004
rs10116772	cg05118879	1.37657	0.172393	0.975309	0.089338	chr9	3524695	-	N_Shore	5'UTR;5'UTR	RFX3;RFX3	chr9	4290541	31	44	12	rs10116772_cg05118879
rs1807968	cg26542130	-1.37656	0.172395	0.975309	-0.0821796	chr2	70314576	-	Island	TSS200	PCBP1	chr2	70712802	23	46	18	rs1807968_cg26542130
rs788748	cg08947062	-1.37495	0.172892	0.975309	-0.126663	chr7	45128857	-	S_Shore	TSS1500	NACAD	chr7	46026181	22	39	26	rs788748_cg08947062
rs598373	cg05689028	1.37433	0.173083	0.975309	0.0986889	chr11	118086808	-	OpenSea	5'UTR	AMICA1	chr11	118576463	38	33	16	rs598373_cg05689028
rs1807968	cg26946836	1.37284	0.173545	0.975309	0.0822446	chr2	71064086	+	OpenSea	TSS1500	CD207	chr2	70712802	23	46	18	rs1807968_cg26946836
rs6766414	cg02806322	1.37257	0.173628	0.975309	0.0788857	chr3	32446568	+	S_Shelf	Body;Body	CMTM7;CMTM7	chr3	31488222	48	36	3	rs6766414_cg02806322
rs598373	cg10598871	-1.37205	0.173791	0.975309	-0.0863452	chr11	119205542	+	Island	1stExon;5'UTR	RNF26;RNF26	chr11	118576463	38	33	16	rs598373_cg10598871
rs11780978	cg14631276	-1.37202	0.1738	0.975309	-0.114766	chr8	145163102	-	Island	Body	KIAA1875	chr8	145034852	28	45	14	rs11780978_cg14631276
rs788748	cg02417264	-1.3713	0.174021	0.975309	-0.0543488	chr7	45197727	+	Island	Body	RAMP3	chr7	46026181	22	39	26	rs788748_cg02417264
rs598373	cg05807698	1.37111	0.174081	0.975309	0.0471562	chr11	118193562	-	OpenSea			chr11	118576463	38	33	16	rs598373_cg05807698
rs1807968	cg03756645	1.3711	0.174084	0.975309	0.108295	chr2	70972650	-	OpenSea	5'UTR;5'UTR;5'UTR;5'UTR;5'UTR	ADD2;ADD2;ADD2;ADD2;ADD2	chr2	70712802	23	46	18	rs1807968_cg03756645
rs11780978	cg01949498	1.37103	0.174107	0.975309	0.107225	chr8	144996666	+	Island	Body;Body;Body;Body;Body;Body;Body;Body	PLEC1;PLEC1;PLEC1;PLEC1;PLEC1;PLEC1;PLEC1;PLEC1	chr8	145034852	28	45	14	rs11780978_cg01949498
rs11780978	cg05342816	-1.37077	0.174189	0.975309	-0.211308	chr8	144775130	-	N_Shore	Body;Body;Body	ZNF707;ZNF707;ZNF707	chr8	145034852	28	45	14	rs11780978_cg05342816
rs12316046	cg25283609	-1.37055	0.174254	0.975309	-0.0922889	chr12	15374457	+	Island	TSS200	RERG	chr12	15064363	37	39	11	rs12316046_cg25283609
rs12316046	cg04016326	1.37039	0.174305	0.975309	0.134686	chr12	14132940	+	N_Shore	1stExon;5'UTR	GRIN2B;GRIN2B	chr12	15064363	37	39	11	rs12316046_cg04016326
rs10116772	cg14318068	-1.36832	0.174949	0.977261	-0.117178	chr9	4056108	+	OpenSea	Body;Body	GLIS3;GLIS3	chr9	4290541	31	44	12	rs10116772_cg14318068
rs1807968	cg09725915	-1.36787	0.17509	0.977261	-0.089382	chr2	70369583	+	Island			chr2	70712802	23	46	18	rs1807968_cg09725915
rs11780978	cg13063040	1.3673	0.175268	0.977261	0.161525	chr8	145669623	+	Island	Body	NFKBIL2	chr8	145034852	28	45	14	rs11780978_cg13063040
rs11780978	cg13389508	1.36671	0.175452	0.977261	0.0496172	chr8	145012644	+	N_Shelf	Body;Body;Body;Body;Body;Body;Body;Body	PLEC1;PLEC1;PLEC1;PLEC1;PLEC1;PLEC1;PLEC1;PLEC1	chr8	145034852	28	45	14	rs11780978_cg13389508
rs11780978	cg07652447	-1.36584	0.175725	0.97767	-0.18309	chr8	144437379	+	OpenSea			chr8	145034852	28	45	14	rs11780978_cg07652447
rs6766414	cg15171154	-1.36167	0.177032	0.98177	-0.203521	chr3	30722557	+	OpenSea	Body;Body	TGFBR2;TGFBR2	chr3	31488222	48	36	3	rs6766414_cg15171154
rs11780978	cg22645030	-1.36091	0.17727	0.98177	-0.0991552	chr8	145649678	-	Island	Body;Body	VPS28;VPS28	chr8	145034852	28	45	14	rs11780978_cg22645030
rs12316046	cg13484901	1.36007	0.177535	0.98177	0.0825373	chr12	14607340	-	OpenSea	Body	ATF7IP	chr12	15064363	37	39	11	rs12316046_cg13484901
rs11780978	cg16808444	1.35964	0.17767	0.98177	0.106117	chr8	145578687	+	S_Shore	TSS200	C8ORFK29	chr8	145034852	28	45	14	rs11780978_cg16808444
rs11780978	cg10848230	-1.35863	0.17799	0.98177	-0.0940946	chr8	145851997	+	Island			chr8	145034852	28	45	14	rs11780978_cg10848230
rs10116772	cg14145653	-1.35859	0.178003	0.98177	-0.0910999	chr9	5184772	+	N_Shore	Body	INSL6	chr9	4290541	31	44	12	rs10116772_cg14145653
rs598373	cg09042577	1.35837	0.178073	0.98177	0.0957788	chr11	119185584	-	N_Shore	Body	MCAM	chr11	118576463	38	33	16	rs598373_cg09042577
rs6766414	cg02099390	-1.35782	0.178246	0.98177	-0.153259	chr3	31959312	-	OpenSea	Body	OSBPL10	chr3	31488222	48	36	3	rs6766414_cg02099390
rs6893396	cg24041721	1.35712	0.178466	0.98177	0.0557764	chr5	67510756	+	N_Shore			chr5	67818952	31	45	11	rs6893396_cg24041721
rs9534442	cg21119127	-1.35688	0.178543	0.98177	-0.106812	chr13	46297726	+	OpenSea			chr13	47152655	24	47	16	rs9534442_cg21119127
rs2605096	cg15902745	1.35587	0.178864	0.98177	0.0544705	chr1	220219598	-	Island	Body	EPRS	chr1	219640680	38	38	11	rs2605096_cg15902745
rs1807968	cg04449512	1.35585	0.178868	0.98177	0.109939	chr2	70352318	-	Island	Body	LOC100133985	chr2	70712802	23	46	18	rs1807968_cg04449512
rs2605096	cg08271259	-1.35252	0.179926	0.981778	-0.0907933	chr1	219504623	-	OpenSea			chr1	219640680	38	38	11	rs2605096_cg08271259
rs10116772	cg14268714	1.35165	0.180204	0.981778	0.0959135	chr9	5186162	+	S_Shore	TSS1500	INSL6	chr9	4290541	31	44	12	rs10116772_cg14268714
rs1807968	cg00672622	1.35087	0.180454	0.981778	0.111083	chr2	71681007	-	Island	5'UTR;1stExon;5'UTR;1stExon;1stExon;5'UTR;5'UTR;5'UTR;1stExon;5'UTR;1stExon;1stExon;1stExon;5'UTR	DYSF;DYSF;DYSF;DYSF;DYSF;DYSF;DYSF;DYSF;DYSF;DYSF;DYSF;DYSF;DYSF;DYSF	chr2	70712802	23	46	18	rs1807968_cg00672622
rs598373	cg18445438	-1.34889	0.181087	0.981778	-0.105422	chr11	118790354	+	OpenSea			chr11	118576463	38	33	16	rs598373_cg18445438
rs11780978	cg09074938	1.34859	0.181182	0.981778	0.101034	chr8	144757347	+	OpenSea			chr8	145034852	28	45	14	rs11780978_cg09074938
rs1807968	cg00230869	-1.34835	0.181258	0.981778	-0.0844378	chr2	70418140	+	Island	1stExon;5'UTR	C2orf42;C2orf42	chr2	70712802	23	46	18	rs1807968_cg00230869
rs6766414	cg11944518	1.34767	0.181477	0.981778	0.116178	chr3	30789746	-	OpenSea	Body	GADL1	chr3	31488222	48	36	3	rs6766414_cg11944518
rs2832155	cg07083481	1.34692	0.181716	0.981778	0.0972247	chr21	30676570	+	OpenSea	5'UTR;TSS1500;5'UTR	BACH1;BACH1;BACH1	chr21	30393664	53	31	3	rs2832155_cg07083481
rs11780978	cg24137216	1.34628	0.181922	0.981778	0.208017	chr8	145020381	+	S_Shore	Body;Body;TSS1500;TSS1500;Body;Body	PLEC1;PLEC1;MIR661;PLEC1;PLEC1;PLEC1	chr8	145034852	28	45	14	rs11780978_cg24137216
rs11780978	cg06597861	1.34583	0.182067	0.981778	0.118045	chr8	144100572	-	Island	5'UTR;TSS1500;5'UTR	LY6E;LOC100133669;LY6E	chr8	145034852	28	45	14	rs11780978_cg06597861
rs11780978	cg21458840	1.34549	0.182175	0.981778	0.0516284	chr8	144691748	+	Island	1stExon	PYCRL	chr8	145034852	28	45	14	rs11780978_cg21458840
rs1807968	cg23923070	1.34509	0.182306	0.981778	0.0984806	chr2	71558899	-	Island	1stExon;5'UTR;5'UTR;1stExon	ZNF638;ZNF638;ZNF638;ZNF638	chr2	70712802	23	46	18	rs1807968_cg23923070
rs1807968	cg17075459	1.3447	0.182428	0.981778	0.151802	chr2	70931257	-	N_Shelf	Body;Body;Body;Body;Body	ADD2;ADD2;ADD2;ADD2;ADD2	chr2	70712802	23	46	18	rs1807968_cg17075459
rs11780978	cg26272248	-1.34467	0.182438	0.981778	-0.0965302	chr8	145163034	-	N_Shore	Body	KIAA1875	chr8	145034852	28	45	14	rs11780978_cg26272248
rs12316046	cg15493051	1.34425	0.182574	0.981778	0.0827068	chr12	15942739	+	Island	TSS1500	EPS8	chr12	15064363	37	39	11	rs12316046_cg15493051
rs4383836	cg14610633	1.34317	0.182922	0.981778	0.0947835	chr6	132129590	+	S_Shore	Body	ENPP1	chr6	132063846	58	26	3	rs4383836_cg14610633
rs11780978	cg04440325	1.34278	0.183049	0.981778	0.0781385	chr8	144808396	-	Island	Body	FAM83H	chr8	145034852	28	45	14	rs11780978_cg04440325
rs11780978	cg00688297	1.34257	0.183115	0.981778	0.0817052	chr8	145752292	+	Island	5'UTR;3'UTR	LRRC24;MGC70857	chr8	145034852	28	45	14	rs11780978_cg00688297
rs598373	cg17206001	-1.3418	0.183366	0.981778	-0.0690998	chr11	118219601	-	OpenSea	Body	CD3G	chr11	118576463	38	33	16	rs598373_cg17206001
rs11780978	cg01452115	-1.34088	0.183661	0.981778	-0.0993239	chr8	145849607	+	N_Shore			chr8	145034852	28	45	14	rs11780978_cg01452115
rs11780978	cg05317714	-1.34046	0.183799	0.981778	-0.129603	chr8	145698116	+	Island	Body	KIFC2	chr8	145034852	28	45	14	rs11780978_cg05317714
rs1807968	cg08834401	-1.33816	0.184543	0.981778	-0.148316	chr2	71017846	+	Island	TSS200	FIGLA	chr2	70712802	23	46	18	rs1807968_cg08834401
rs9534442	cg02234672	1.33741	0.184786	0.981778	0.195254	chr13	47038089	-	OpenSea			chr13	47152655	24	47	16	rs9534442_cg02234672
rs11780978	cg23351479	-1.33702	0.184913	0.981778	-0.0612532	chr8	145043296	+	N_Shelf	Body;Body	PLEC1;PLEC1	chr8	145034852	28	45	14	rs11780978_cg23351479
rs11780978	cg11609366	1.33643	0.185105	0.981778	0.131609	chr8	146018277	-	Island	TSS1500;TSS1500	RPL8;RPL8	chr8	145034852	28	45	14	rs11780978_cg11609366
rs6893396	cg14518948	1.33579	0.185315	0.981778	0.0852005	chr5	68484768	-	N_Shore	TSS1500	CENPH	chr5	67818952	31	45	11	rs6893396_cg14518948
rs4383836	cg13686863	1.33546	0.185421	0.981778	0.102397	chr6	132872645	+	OpenSea	TSS1500	TAAR8	chr6	132063846	58	26	3	rs4383836_cg13686863
rs1807968	cg24152630	1.33518	0.185512	0.981778	0.096738	chr2	70418849	-	S_Shore	TSS1500	C2orf42	chr2	70712802	23	46	18	rs1807968_cg24152630
rs598373	cg00362906	1.33517	0.185517	0.981778	0.0978088	chr11	118305799	+	Island	TSS1500	MLL	chr11	118576463	38	33	16	rs598373_cg00362906
rs11780978	cg01029867	-1.33412	0.185859	0.981778	-0.141977	chr8	145981147	+	Island	TSS200	ZNF251	chr8	145034852	28	45	14	rs11780978_cg01029867
rs598373	cg23884964	1.33399	0.1859	0.981778	0.10283	chr11	118977786	+	N_Shore	TSS1500	C2CD2L	chr11	118576463	38	33	16	rs598373_cg23884964
rs1807968	cg11423556	1.33166	0.186662	0.981778	0.10986	chr2	69728114	-	OpenSea	Body	AAK1	chr2	70712802	23	46	18	rs1807968_cg11423556
rs11780978	cg22043634	1.33119	0.186815	0.981778	0.0748777	chr8	144798336	-	N_Shore	TSS200	MAPK15	chr8	145034852	28	45	14	rs11780978_cg22043634
rs1807968	cg06915226	1.33041	0.187073	0.981778	0.122117	chr2	70960959	+	OpenSea	5'UTR;5'UTR;5'UTR;5'UTR;5'UTR	ADD2;ADD2;ADD2;ADD2;ADD2	chr2	70712802	23	46	18	rs1807968_cg06915226
rs6893396	cg16166802	-1.3304	0.187074	0.981778	-0.0582248	chr5	68485422	-	Island	1stExon;5'UTR	CENPH;CENPH	chr5	67818952	31	45	11	rs6893396_cg16166802
rs9534442	cg02985540	-1.32928	0.187442	0.981778	-0.10228	chr13	46964186	-	S_Shelf			chr13	47152655	24	47	16	rs9534442_cg02985540
rs4383836	cg25017349	-1.32882	0.187593	0.981778	-0.171052	chr6	131745773	-	OpenSea			chr6	132063846	58	26	3	rs4383836_cg25017349
rs2832155	cg23530064	-1.32816	0.187809	0.981778	-0.131104	chr21	30713266	-	OpenSea	Body;Body;Body	BACH1;BACH1;BACH1	chr21	30393664	53	31	3	rs2832155_cg23530064
rs11780978	cg11883258	1.328	0.187864	0.981778	0.114147	chr8	145160034	-	Island	TSS1500;5'UTR	SHARPIN;MAF1	chr8	145034852	28	45	14	rs11780978_cg11883258
rs9534442	cg19352193	-1.32757	0.188003	0.981778	-0.0789351	chr13	46425508	-	OpenSea	Body	SIAH3	chr13	47152655	24	47	16	rs9534442_cg19352193
rs11780978	cg11303842	-1.32742	0.188054	0.981778	-0.0764052	chr8	144070338	-	OpenSea	Body	LOC100133669	chr8	145034852	28	45	14	rs11780978_cg11303842
rs1807968	cg08353937	1.32731	0.188091	0.981778	0.0692841	chr2	69969063	-	Island	TSS200	ANXA4	chr2	70712802	23	46	18	rs1807968_cg08353937
rs2605096	cg16062480	1.32575	0.188605	0.981778	0.09982	chr1	220219722	+	Island	1stExon	EPRS	chr1	219640680	38	38	11	rs2605096_cg16062480
rs4383836	cg21704448	-1.32557	0.188664	0.981778	-0.0989217	chr6	132410188	-	OpenSea			chr6	132063846	58	26	3	rs4383836_cg21704448
rs2521348	cg05378452	-1.32549	0.188691	0.981778	-0.0714092	chr17	68037743	+	OpenSea			chr17	67503501	29	40	18	rs2521348_cg05378452
rs1807968	cg21468825	-1.32478	0.188925	0.981778	-0.0804542	chr2	71453731	-	Island	5'UTR	PAIP2B	chr2	70712802	23	46	18	rs1807968_cg21468825
rs4383836	cg16193733	-1.32457	0.188993	0.981778	-0.134256	chr6	132465076	+	OpenSea			chr6	132063846	58	26	3	rs4383836_cg16193733
rs6893396	cg24926760	-1.32428	0.18909	0.981778	-0.106254	chr5	68530394	-	N_Shore	TSS1500	CDK7	chr5	67818952	31	45	11	rs6893396_cg24926760
rs12316046	cg05343665	1.32404	0.18917	0.981778	0.120443	chr12	15790461	+	OpenSea	Body	EPS8	chr12	15064363	37	39	11	rs12316046_cg05343665
rs11780978	cg15640503	-1.3237	0.18928	0.981778	-0.0629383	chr8	145181395	+	S_Shore			chr8	145034852	28	45	14	rs11780978_cg15640503
rs11780978	cg02085660	1.32317	0.189458	0.981778	0.0771818	chr8	145751749	-	N_Shore	5'UTR;3'UTR	LRRC24;MGC70857	chr8	145034852	28	45	14	rs11780978_cg02085660
rs11780978	cg06547867	-1.32186	0.189891	0.981778	-0.0590305	chr8	144987948	+	N_Shelf			chr8	145034852	28	45	14	rs11780978_cg06547867
rs6766414	cg05662500	1.3206	0.190309	0.981778	0.114814	chr3	32147877	-	Island	TSS1500	GPD1L	chr3	31488222	48	36	3	rs6766414_cg05662500
rs2605096	cg21648401	-1.31947	0.190683	0.981778	-0.0473886	chr1	220102361	-	S_Shore	TSS1500	SLC30A10	chr1	219640680	38	38	11	rs2605096_cg21648401
rs598373	cg23965590	1.31811	0.191137	0.981778	0.0548276	chr11	119133451	+	OpenSea	Body	CBL	chr11	118576463	38	33	16	rs598373_cg23965590
rs598373	cg20208523	-1.31773	0.191263	0.981778	-0.0397569	chr11	118764491	-	OpenSea	1stExon;Body	CXCR5;CXCR5	chr11	118576463	38	33	16	rs598373_cg20208523
rs788748	cg23532927	1.31773	0.191265	0.981778	0.0609167	chr7	45977067	-	OpenSea			chr7	46026181	22	39	26	rs788748_cg23532927
rs2605096	cg14848594	1.31757	0.191317	0.981778	0.0628196	chr1	220101371	+	Island	1stExon	SLC30A10	chr1	219640680	38	38	11	rs2605096_cg14848594
rs4383836	cg17420675	1.31693	0.191531	0.981778	0.16195	chr6	132766912	+	OpenSea			chr6	132063846	58	26	3	rs4383836_cg17420675
rs12316046	cg21801549	1.31681	0.191572	0.981778	0.101503	chr12	14412735	-	OpenSea			chr12	15064363	37	39	11	rs12316046_cg21801549
rs2605096	cg22122680	-1.31674	0.191595	0.981778	-0.0718282	chr1	220219742	+	Island	1stExon;5'UTR	EPRS;EPRS	chr1	219640680	38	38	11	rs2605096_cg22122680
rs11780978	cg18431951	-1.31659	0.191644	0.981778	-0.0663316	chr8	144906507	-	OpenSea	Body;Body;5'UTR	PUF60;PUF60;PUF60	chr8	145034852	28	45	14	rs11780978_cg18431951
rs9534442	cg00632861	1.31657	0.191652	0.981778	0.0975774	chr13	46626485	+	Island	5'UTR	ZC3H13	chr13	47152655	24	47	16	rs9534442_cg00632861
rs2832155	cg25795774	-1.31504	0.192161	0.981778	-0.0987258	chr21	30667400	-	N_Shelf			chr21	30393664	53	31	3	rs2832155_cg25795774
rs788748	cg12573289	1.31424	0.192431	0.981778	0.0920935	chr7	45075791	+	OpenSea	Body;Body;Body;Body;Body	CCM2;CCM2;CCM2;CCM2;CCM2	chr7	46026181	22	39	26	rs788748_cg12573289
rs11780978	cg15045976	-1.31337	0.19272	0.981778	-0.0515949	chr8	144378045	+	Island	Body	ZNF696	chr8	145034852	28	45	14	rs11780978_cg15045976
rs11780978	cg14935671	1.31194	0.1932	0.981778	0.0585221	chr8	145597815	+	Island	Body	ADCK5	chr8	145034852	28	45	14	rs11780978_cg14935671
rs598373	cg16480759	-1.31187	0.193225	0.981778	-0.0542312	chr11	119535816	-	Island	Body;Body	PVRL1;PVRL1	chr11	118576463	38	33	16	rs598373_cg16480759
rs598373	cg23873021	1.30987	0.193898	0.981778	0.0710408	chr11	118122801	-	OpenSea	Body	MPZL3	chr11	118576463	38	33	16	rs598373_cg23873021
rs11780978	cg25178798	1.30973	0.193944	0.981778	0.0779847	chr8	145981145	+	Island	TSS200	ZNF251	chr8	145034852	28	45	14	rs11780978_cg25178798
rs11780978	cg21709871	1.30778	0.194602	0.981778	0.152894	chr8	144923606	+	Island	5'UTR	NRBP2	chr8	145034852	28	45	14	rs11780978_cg21709871
rs11780978	cg27317647	1.30711	0.19483	0.981778	0.08471	chr8	145562760	-	Island			chr8	145034852	28	45	14	rs11780978_cg27317647
rs2605096	cg21408581	1.30701	0.194864	0.981778	0.0767218	chr1	220393319	-	OpenSea	Body	RAB3GAP2	chr1	219640680	38	38	11	rs2605096_cg21408581
rs598373	cg22259797	-1.30512	0.195503	0.981778	-0.120113	chr11	118986860	+	OpenSea	Body	C2CD2L	chr11	118576463	38	33	16	rs598373_cg22259797
rs11780978	cg04796498	1.30375	0.195966	0.981778	0.0972575	chr8	145509700	-	N_Shore	Body	BOP1	chr8	145034852	28	45	14	rs11780978_cg04796498
rs11780978	cg06936159	-1.30325	0.196137	0.981778	-0.0905194	chr8	144766666	-	Island	1stExon;1stExon;1stExon;5'UTR;5'UTR;5'UTR	ZNF707;ZNF707;ZNF707;ZNF707;ZNF707;ZNF707	chr8	145034852	28	45	14	rs11780978_cg06936159
rs11780978	cg05611801	1.30255	0.196374	0.981778	0.228303	chr8	144911427	+	Island	Body;Body;TSS1500	PUF60;PUF60;PUF60	chr8	145034852	28	45	14	rs11780978_cg05611801
rs598373	cg09426994	1.30199	0.196565	0.981778	0.0851212	chr11	118478258	-	Island	TSS200;5'UTR;TSS200	PHLDB1;PHLDB1;PHLDB1	chr11	118576463	38	33	16	rs598373_cg09426994
rs598373	cg10904972	1.30158	0.196704	0.981778	0.081626	chr11	119227328	+	Island	3'UTR;3'UTR	USP2;USP2	chr11	118576463	38	33	16	rs598373_cg10904972
rs11780978	cg04040861	-1.30131	0.196796	0.981778	-0.0825543	chr8	144610554	+	OpenSea	Body	ZC3H3	chr8	145034852	28	45	14	rs11780978_cg04040861
rs598373	cg20207029	1.30067	0.197013	0.981778	0.107291	chr11	117747689	-	Island	1stExon;5'UTR;5'UTR;1stExon;1stExon;5'UTR;1stExon;5'UTR;5'UTR	FXYD6;FXYD6;FXYD6;FXYD6;FXYD6;FXYD6;FXYD6;FXYD6;FXYD6	chr11	118576463	38	33	16	rs598373_cg20207029
rs11780978	cg08515072	-1.30042	0.197099	0.981778	-0.0596386	chr8	144387935	+	N_Shore			chr8	145034852	28	45	14	rs11780978_cg08515072
rs12316046	cg08251901	1.30034	0.197129	0.981778	0.133163	chr12	15114904	+	OpenSea	TSS1500	ARHGDIB	chr12	15064363	37	39	11	rs12316046_cg08251901
rs11780978	cg26610527	1.29604	0.198599	0.981778	0.112438	chr8	144242448	+	S_Shore	TSS1500;TSS1500;TSS1500	LY6H;LY6H;LY6H	chr8	145034852	28	45	14	rs11780978_cg26610527
rs11780978	cg17366563	-1.29588	0.198651	0.981778	-0.112626	chr8	144379157	-	Island	3'UTR	ZNF696	chr8	145034852	28	45	14	rs11780978_cg17366563
rs2605096	cg07005353	1.29579	0.198683	0.981778	0.0795926	chr1	220097971	-	N_Shelf	Body	SLC30A10	chr1	219640680	38	38	11	rs2605096_cg07005353
rs10116772	cg20394284	-1.29557	0.19876	0.981778	-0.0473653	chr9	4984206	-	N_Shore	TSS1500	JAK2	chr9	4290541	31	44	12	rs10116772_cg20394284
rs2605096	cg11570585	-1.29504	0.198941	0.981778	-0.0938314	chr1	220445979	-	S_Shore	TSS200	RAB3GAP2	chr1	219640680	38	38	11	rs2605096_cg11570585
rs598373	cg22958951	-1.294	0.199297	0.981778	-0.0685828	chr11	119252637	+	S_Shore	TSS1500	USP2	chr11	118576463	38	33	16	rs598373_cg22958951
rs2521348	cg00193521	1.29344	0.199492	0.981778	0.118638	chr17	68133597	+	OpenSea			chr17	67503501	29	40	18	rs2521348_cg00193521
rs9534442	cg03551607	1.29184	0.200042	0.981778	0.0688535	chr13	47371041	+	Island	5'UTR	ESD	chr13	47152655	24	47	16	rs9534442_cg03551607
rs1807968	cg23921196	1.28915	0.20097	0.981778	0.0851008	chr2	70978771	-	OpenSea	5'UTR;5'UTR;5'UTR;5'UTR;5'UTR	ADD2;ADD2;ADD2;ADD2;ADD2	chr2	70712802	23	46	18	rs1807968_cg23921196
rs598373	cg23542356	1.28667	0.20183	0.981778	0.0800754	chr11	119390413	-	OpenSea			chr11	118576463	38	33	16	rs598373_cg23542356
rs11780978	cg05595301	1.28659	0.201856	0.981778	0.11635	chr8	145028230	+	Island	Body;Body;TSS200	PLEC1;PLEC1;PLEC1	chr8	145034852	28	45	14	rs11780978_cg05595301
rs11780978	cg05681977	-1.28579	0.202134	0.981778	-0.126137	chr8	145638934	-	Island	Body;Body	SLC39A4;SLC39A4	chr8	145034852	28	45	14	rs11780978_cg05681977
rs598373	cg20510012	-1.28547	0.202248	0.981778	-0.0864904	chr11	118477147	+	N_Shore	TSS200;TSS1500;TSS1500	PHLDB1;PHLDB1;PHLDB1	chr11	118576463	38	33	16	rs598373_cg20510012
rs11780978	cg02133234	1.28532	0.2023	0.981778	0.160955	chr8	144922496	-	N_Shore	5'UTR	NRBP2	chr8	145034852	28	45	14	rs11780978_cg02133234
rs11780978	cg03221776	-1.28425	0.202672	0.981778	-0.10267	chr8	145733971	+	Island	TSS1500	MFSD3	chr8	145034852	28	45	14	rs11780978_cg03221776
rs598373	cg02221303	1.28361	0.202895	0.981778	0.0729908	chr11	118827529	+	OpenSea	Body	UPK2	chr11	118576463	38	33	16	rs598373_cg02221303
rs11780978	cg08597832	1.28344	0.202952	0.981778	0.0888557	chr8	144416327	+	N_Shore	Body	TOP1MT	chr8	145034852	28	45	14	rs11780978_cg08597832
rs11780978	cg07723459	-1.2831	0.203071	0.981778	-0.10943	chr8	144853338	-	Island			chr8	145034852	28	45	14	rs11780978_cg07723459
rs6893396	cg00409844	1.28252	0.203273	0.981778	0.0907289	chr5	68798649	-	OpenSea	5'UTR	OCLN	chr5	67818952	31	45	11	rs6893396_cg00409844
rs11780978	cg22861185	1.28227	0.203362	0.981778	0.0702391	chr8	145159701	+	Island	TSS1500;1stExon;5'UTR	SHARPIN;MAF1;MAF1	chr8	145034852	28	45	14	rs11780978_cg22861185
rs788748	cg12244052	-1.28215	0.203405	0.981778	-0.110599	chr7	45961469	-	S_Shore	TSS1500;TSS1500	IGFBP3;IGFBP3	chr7	46026181	22	39	26	rs788748_cg12244052
rs11780978	cg23833543	1.28191	0.203486	0.981778	0.105681	chr8	144268531	-	S_Shore			chr8	145034852	28	45	14	rs11780978_cg23833543
rs11780978	cg07743122	1.2809	0.203838	0.981778	0.0649119	chr8	144411725	-	OpenSea	Body	TOP1MT	chr8	145034852	28	45	14	rs11780978_cg07743122
rs2605096	cg09060784	-1.28012	0.204114	0.981778	-0.0782498	chr1	220324033	-	OpenSea	3'UTR	RAB3GAP2	chr1	219640680	38	38	11	rs2605096_cg09060784
rs6893396	cg16341261	-1.2795	0.204329	0.981778	-0.200076	chr5	68390788	+	S_Shore	Body;Body	SLC30A5;SLC30A5	chr5	67818952	31	45	11	rs6893396_cg16341261
rs11780978	cg22094607	-1.27946	0.204344	0.981778	-0.0843477	chr8	145822053	+	N_Shore	Body	KIAA1688	chr8	145034852	28	45	14	rs11780978_cg22094607
rs1807968	cg12725599	-1.27945	0.204347	0.981778	-0.13329	chr2	70044302	-	OpenSea	Body	ANXA4	chr2	70712802	23	46	18	rs1807968_cg12725599
rs6766414	cg05998826	1.27869	0.204615	0.981778	0.0962505	chr3	31494410	+	OpenSea			chr3	31488222	48	36	3	rs6766414_cg05998826
rs11780978	cg02735682	1.27853	0.204668	0.981778	0.0777825	chr8	144946826	+	Island	1stExon	EPPK1	chr8	145034852	28	45	14	rs11780978_cg02735682
rs11780978	cg03000485	-1.2785	0.204679	0.981778	-0.0777184	chr8	144973638	+	OpenSea			chr8	145034852	28	45	14	rs11780978_cg03000485
rs598373	cg13565215	-1.27809	0.204822	0.981778	-0.0788997	chr11	117668336	+	S_Shore	TSS1500	DSCAML1	chr11	118576463	38	33	16	rs598373_cg13565215
rs598373	cg27092752	1.27753	0.205019	0.981778	0.0964212	chr11	119227298	-	Island	3'UTR;3'UTR	USP2;USP2	chr11	118576463	38	33	16	rs598373_cg27092752
rs11780978	cg25653947	-1.2772	0.205135	0.981778	-0.0599449	chr8	144443217	+	S_Shore			chr8	145034852	28	45	14	rs11780978_cg25653947
rs6766414	cg17558427	-1.27699	0.205209	0.981778	-0.132818	chr3	30746565	-	OpenSea			chr3	31488222	48	36	3	rs6766414_cg17558427
rs11780978	cg00533182	-1.27663	0.205336	0.981778	-0.174711	chr8	145726136	+	Island	Body	PPP1R16A	chr8	145034852	28	45	14	rs11780978_cg00533182
rs1807968	cg00906428	1.27526	0.20582	0.981778	0.0773801	chr2	71615724	-	OpenSea	Body;Body	ZNF638;ZNF638	chr2	70712802	23	46	18	rs1807968_cg00906428
rs11780978	cg09548420	1.27366	0.206381	0.981778	0.0631435	chr8	144779376	+	S_Shelf	Body	BREA2	chr8	145034852	28	45	14	rs11780978_cg09548420
rs11780978	cg16007680	-1.27332	0.206502	0.981778	-0.129858	chr8	144349898	+	Island	5'UTR	GLI4	chr8	145034852	28	45	14	rs11780978_cg16007680
rs11780978	cg06668829	-1.27252	0.206784	0.981778	-0.0510705	chr8	144948781	+	S_Shore	TSS1500	EPPK1	chr8	145034852	28	45	14	rs11780978_cg06668829
rs9534442	cg26020695	-1.27196	0.206984	0.981778	-0.191837	chr13	46355841	-	OpenSea	3'UTR	SIAH3	chr13	47152655	24	47	16	rs9534442_cg26020695
rs11780978	cg03870862	1.26938	0.207896	0.981778	0.098783	chr8	144624225	+	S_Shore	TSS1500	ZC3H3	chr8	145034852	28	45	14	rs11780978_cg03870862
rs6766414	cg25943821	1.26882	0.208095	0.981778	0.109233	chr3	32283464	+	S_Shelf	Body	CMTM8	chr3	31488222	48	36	3	rs6766414_cg25943821
rs11780978	cg04565640	1.26863	0.208163	0.981778	0.106363	chr8	144700175	+	Island	TSS1500	TSTA3	chr8	145034852	28	45	14	rs11780978_cg04565640
rs6893396	cg10914292	-1.26787	0.208434	0.981778	-0.0719834	chr5	67746210	+	OpenSea			chr5	67818952	31	45	11	rs6893396_cg10914292
rs6766414	cg05450916	-1.26756	0.208543	0.981778	-0.150062	chr3	30684783	+	OpenSea	Body;Body	TGFBR2;TGFBR2	chr3	31488222	48	36	3	rs6766414_cg05450916
rs1807968	cg19285277	-1.26746	0.208579	0.981778	-0.0621082	chr2	70418827	+	S_Shore	TSS1500	C2orf42	chr2	70712802	23	46	18	rs1807968_cg19285277
rs11780978	cg04366687	1.26727	0.208646	0.981778	0.0763234	chr8	145107199	+	Island	Body	OPLAH	chr8	145034852	28	45	14	rs11780978_cg04366687
rs6893396	cg19080233	1.2671	0.208707	0.981778	0.216073	chr5	67089012	-	OpenSea			chr5	67818952	31	45	11	rs6893396_cg19080233
rs1807968	cg04297868	1.26602	0.209091	0.981778	0.0978276	chr2	71016885	+	N_Shore	Body	FIGLA	chr2	70712802	23	46	18	rs1807968_cg04297868
rs1807968	cg01726273	1.26556	0.209256	0.981778	0.102183	chr2	70360150	+	OpenSea			chr2	70712802	23	46	18	rs1807968_cg01726273
rs598373	cg04964702	1.26542	0.209306	0.981778	0.0916326	chr11	119076556	+	N_Shore	TSS1500	CBL	chr11	118576463	38	33	16	rs598373_cg04964702
rs4383836	cg00405086	-1.26485	0.20951	0.981778	-0.135955	chr6	131949743	+	S_Shore	TSS1500;TSS1500	MED23;MED23	chr6	132063846	58	26	3	rs4383836_cg00405086
rs6893396	cg11641254	1.2646	0.209598	0.981778	0.0729803	chr5	68665600	-	Island	TSS200;1stExon;TSS200;TSS200;1stExon;5'UTR;TSS200;TSS1500;5'UTR;5'UTR;TSS1500;TSS1500;TSS200	RAD17;TAF9;TAF9;RAD17;TAF9;TAF9;TAF9;RAD17;RAD17;TAF9;RAD17;RAD17;RAD17	chr5	67818952	31	45	11	rs6893396_cg11641254
rs1807968	cg18133008	1.26456	0.209613	0.981778	0.0495585	chr2	70056632	-	Island	TSS200	GMCL1	chr2	70712802	23	46	18	rs1807968_cg18133008
rs11780978	cg21187068	1.26355	0.209974	0.981778	0.0799366	chr8	144659627	+	N_Shore	Body	NAPRT1	chr8	145034852	28	45	14	rs11780978_cg21187068
rs598373	cg05031801	-1.26317	0.210109	0.981778	-0.0660318	chr11	119004822	+	OpenSea	Body;Body	HINFP;HINFP	chr11	118576463	38	33	16	rs598373_cg05031801
rs12316046	cg05214546	-1.26241	0.21038	0.981778	-0.103138	chr12	15941507	-	N_Shore	5'UTR	EPS8	chr12	15064363	37	39	11	rs12316046_cg05214546
rs11780978	cg10641213	1.26235	0.210401	0.981778	0.108986	chr8	144450877	+	Island	TSS200;TSS200	RHPN1;C8orf51	chr8	145034852	28	45	14	rs11780978_cg10641213
rs788748	cg02698620	-1.2615	0.210704	0.981778	-0.081574	chr7	45026579	-	Island	TSS1500;TSS1500	C7orf40;SNORA9	chr7	46026181	22	39	26	rs788748_cg02698620
rs1807968	cg02322373	1.26107	0.21086	0.981778	0.0640975	chr2	71134524	+	N_Shore	Body	VAX2	chr2	70712802	23	46	18	rs1807968_cg02322373
rs12316046	cg09761310	1.25955	0.211406	0.981778	0.105453	chr12	15942665	-	Island	TSS200	EPS8	chr12	15064363	37	39	11	rs12316046_cg09761310
rs10116772	cg11107205	-1.25914	0.211551	0.981778	-0.0925614	chr9	4793458	+	Island	Body	RCL1	chr9	4290541	31	44	12	rs10116772_cg11107205
rs598373	cg16246252	-1.25844	0.211804	0.981778	-0.11471	chr11	119535621	+	Island	Body;Body	PVRL1;PVRL1	chr11	118576463	38	33	16	rs598373_cg16246252
rs598373	cg19493827	1.25843	0.211808	0.981778	0.098899	chr11	118966130	+	Island	1stExon;5'UTR	H2AFX;H2AFX	chr11	118576463	38	33	16	rs598373_cg19493827
rs9534442	cg20884298	1.25787	0.212008	0.981778	0.0614683	chr13	46190037	+	OpenSea	TSS200	FAM194B	chr13	47152655	24	47	16	rs9534442_cg20884298
rs11780978	cg09549649	1.25745	0.212161	0.981778	0.0762426	chr8	144887282	+	Island	Body;Body	SCRIB;SCRIB	chr8	145034852	28	45	14	rs11780978_cg09549649
rs11780978	cg07574686	1.25688	0.212367	0.981778	0.0473245	chr8	144208564	-	OpenSea			chr8	145034852	28	45	14	rs11780978_cg07574686
rs598373	cg00971332	-1.25618	0.212616	0.981778	-0.095217	chr11	117800571	-	OpenSea	TSS1500	TMPRSS13	chr11	118576463	38	33	16	rs598373_cg00971332
rs598373	cg12406460	1.25598	0.212689	0.981778	0.0852933	chr11	118271996	-	N_Shore	TSS200	ATP5L	chr11	118576463	38	33	16	rs598373_cg12406460
rs1807968	cg25907053	1.25592	0.212712	0.981778	0.0894198	chr2	70369816	+	Island			chr2	70712802	23	46	18	rs1807968_cg25907053
rs11780978	cg22401835	-1.25592	0.212713	0.981778	-0.135122	chr8	144312920	+	S_Shore			chr8	145034852	28	45	14	rs11780978_cg22401835
rs11780978	cg11224624	-1.25514	0.212993	0.981778	-0.130815	chr8	145049280	+	Island	Body	PLEC1	chr8	145034852	28	45	14	rs11780978_cg11224624
rs11780978	cg21553145	1.25449	0.21323	0.981778	0.2231	chr8	145578113	+	Island	Body	C8ORFK29	chr8	145034852	28	45	14	rs11780978_cg21553145
rs10116772	cg13461890	-1.25437	0.213273	0.981778	-0.12684	chr9	4793992	+	S_Shore	Body	RCL1	chr9	4290541	31	44	12	rs10116772_cg13461890
rs11780978	cg24278090	1.25359	0.213553	0.981778	0.0709532	chr8	144294095	+	OpenSea	TSS1500	GPIHBP1	chr8	145034852	28	45	14	rs11780978_cg24278090
rs9534442	cg20250874	1.25345	0.213602	0.981778	0.080749	chr13	47127354	-	Island	5'UTR;1stExon;5'UTR;1stExon;1stExon;5'UTR	LRCH1;LRCH1;LRCH1;LRCH1;LRCH1;LRCH1	chr13	47152655	24	47	16	rs9534442_cg20250874
rs6766414	cg17546721	1.25201	0.214124	0.981778	0.167872	chr3	30646532	-	N_Shore	TSS1500;TSS1500	TGFBR2;TGFBR2	chr3	31488222	48	36	3	rs6766414_cg17546721
rs598373	cg06622994	1.25172	0.214232	0.981778	0.0360692	chr11	119032584	-	OpenSea	3'UTR;3'UTR	ABCG4;ABCG4	chr11	118576463	38	33	16	rs598373_cg06622994
rs11780978	cg08079052	-1.25152	0.214305	0.981778	-0.0456631	chr8	145547895	-	N_Shelf	Body	DGAT1	chr8	145034852	28	45	14	rs11780978_cg08079052
rs598373	cg17260706	1.25031	0.214742	0.981778	0.0521424	chr11	118782879	+	S_Shore	TSS1500	BCL9L	chr11	118576463	38	33	16	rs598373_cg17260706
rs2605096	cg25841634	-1.25029	0.214749	0.981778	-0.100444	chr1	220102043	+	Island	TSS200	SLC30A10	chr1	219640680	38	38	11	rs2605096_cg25841634
rs598373	cg07359803	1.24869	0.215332	0.981778	0.126435	chr11	118928242	-	Island	TSS1500;TSS1500	HYOU1;HYOU1	chr11	118576463	38	33	16	rs598373_cg07359803
rs788748	cg16707506	1.24843	0.215427	0.981778	0.0944633	chr7	45067057	+	OpenSea	Body;Body;Body;Body;TSS200	CCM2;CCM2;CCM2;CCM2;CCM2	chr7	46026181	22	39	26	rs788748_cg16707506
rs598373	cg20813493	1.24823	0.215498	0.981778	0.048359	chr11	118436660	+	OpenSea	5'UTR;5'UTR;1stExon;1stExon	C11orf60;C11orf60;C11orf60;C11orf60	chr11	118576463	38	33	16	rs598373_cg20813493
rs598373	cg02870989	1.24806	0.215561	0.981778	0.0515937	chr11	118307020	-	Island	TSS200	MLL	chr11	118576463	38	33	16	rs598373_cg02870989
rs2605096	cg10325600	1.24797	0.215594	0.981778	0.114171	chr1	220101785	-	Island	5'UTR;1stExon	SLC30A10;SLC30A10	chr1	219640680	38	38	11	rs2605096_cg10325600
rs598373	cg19926902	1.24757	0.21574	0.981778	0.0612908	chr11	118015584	-	N_Shore	Body;5'UTR;Body;Body	SCN4B;SCN4B;SCN4B;SCN4B	chr11	118576463	38	33	16	rs598373_cg19926902
rs11780978	cg10363337	1.24739	0.215806	0.981778	0.0878223	chr8	144891927	+	Island	Body;Body	SCRIB;SCRIB	chr8	145034852	28	45	14	rs11780978_cg10363337
rs598373	cg00383220	1.24735	0.215822	0.981778	0.121211	chr11	118963880	+	N_Shore	Body;Body	HMBS;HMBS	chr11	118576463	38	33	16	rs598373_cg00383220
rs11780978	cg01963056	1.24705	0.21593	0.981778	0.058917	chr8	144911482	-	Island	5'UTR;5'UTR;1stExon;1stExon;TSS1500	PUF60;PUF60;PUF60;PUF60;PUF60	chr8	145034852	28	45	14	rs11780978_cg01963056
rs2605096	cg19821527	-1.24608	0.216285	0.981778	-0.0948008	chr1	220375253	-	OpenSea	Body;TSS1500	RAB3GAP2;SNORA36B	chr1	219640680	38	38	11	rs2605096_cg19821527
rs6893396	cg22680980	1.24524	0.216591	0.981778	0.102751	chr5	67486721	+	OpenSea			chr5	67818952	31	45	11	rs6893396_cg22680980
rs598373	cg22957898	-1.24457	0.216835	0.981778	-0.0410615	chr11	117947877	+	OpenSea	5'UTR;1stExon;1stExon;5'UTR	TMPRSS4;TMPRSS4;TMPRSS4;TMPRSS4	chr11	118576463	38	33	16	rs598373_cg22957898
rs1807968	cg06023702	1.24456	0.216838	0.981778	0.11071	chr2	71454313	+	Island	TSS200	PAIP2B	chr2	70712802	23	46	18	rs1807968_cg06023702
rs11780978	cg25672318	1.24358	0.217197	0.981778	0.0470942	chr8	145133266	-	Island	TSS1500	EXOSC4	chr8	145034852	28	45	14	rs11780978_cg25672318
rs10116772	cg14480858	1.24353	0.217215	0.981778	0.0588472	chr9	4666499	-	S_Shelf	1stExon;5'UTR	C9orf68;C9orf68	chr9	4290541	31	44	12	rs10116772_cg14480858
rs598373	cg11431820	1.24274	0.217505	0.981778	0.0461143	chr11	119455500	-	Island			chr11	118576463	38	33	16	rs598373_cg11431820
rs11780978	cg14491479	1.24186	0.217829	0.981778	0.124838	chr8	144623711	-	Island	TSS200	ZC3H3	chr8	145034852	28	45	14	rs11780978_cg14491479
rs598373	cg19006130	1.2413	0.218033	0.981778	0.0847267	chr11	118478252	-	Island	TSS200;5'UTR;TSS200	PHLDB1;PHLDB1;PHLDB1	chr11	118576463	38	33	16	rs598373_cg19006130
rs1807968	cg07052880	1.24108	0.218115	0.981778	0.0926454	chr2	71161697	+	OpenSea	TSS1500	ATP6V1B1	chr2	70712802	23	46	18	rs1807968_cg07052880
rs788748	cg03284870	-1.23949	0.218699	0.981778	-0.0695103	chr7	45197346	+	Island	TSS200	RAMP3	chr7	46026181	22	39	26	rs788748_cg03284870
rs598373	cg13828839	1.23931	0.218766	0.981778	0.0621317	chr11	117747166	+	Island	5'UTR;5'UTR;5'UTR;5'UTR;5'UTR	FXYD6;FXYD6;FXYD6;FXYD6;FXYD6	chr11	118576463	38	33	16	rs598373_cg13828839
rs598373	cg08083088	-1.23866	0.219005	0.981778	-0.0686701	chr11	118899758	+	N_Shore	Body;Body;Body;Body;5'UTR	SLC37A4;SLC37A4;SLC37A4;SLC37A4;SLC37A4	chr11	118576463	38	33	16	rs598373_cg08083088
rs11780978	cg08718031	-1.23858	0.219035	0.981778	-0.102141	chr8	145017243	+	N_Shore	Body;Body;Body;Body;Body;TSS1500;Body	PLEC1;PLEC1;PLEC1;PLEC1;PLEC1;PLEC1;PLEC1	chr8	145034852	28	45	14	rs11780978_cg08718031
rs598373	cg06583259	1.23845	0.219083	0.981778	0.0545947	chr11	118758992	-	OpenSea	Body	CXCR5	chr11	118576463	38	33	16	rs598373_cg06583259
rs11780978	cg22726273	-1.23764	0.219381	0.981778	-0.0681054	chr8	145268244	-	OpenSea	3'UTR;Body;3'UTR	HEATR7A;HEATR7A;HEATR7A	chr8	145034852	28	45	14	rs11780978_cg22726273
rs11780978	cg26173789	1.23675	0.219712	0.981778	0.0953684	chr8	145909571	-	N_Shore			chr8	145034852	28	45	14	rs11780978_cg26173789
rs598373	cg24827784	-1.23671	0.219725	0.981778	-0.0647523	chr11	119182576	-	S_Shore	Body	MCAM	chr11	118576463	38	33	16	rs598373_cg24827784
rs6893396	cg16451803	1.2367	0.219728	0.981778	0.186199	chr5	67088990	-	OpenSea			chr5	67818952	31	45	11	rs6893396_cg16451803
rs2521348	cg07425204	1.23638	0.219848	0.981778	0.108769	chr17	66511183	-	S_Shelf	5'UTR;5'UTR;5'UTR	PRKAR1A;PRKAR1A;PRKAR1A	chr17	67503501	29	40	18	rs2521348_cg07425204
rs11780978	cg27391399	1.23423	0.220642	0.981778	0.054198	chr8	145988992	+	OpenSea			chr8	145034852	28	45	14	rs11780978_cg27391399
rs1807968	cg08857144	1.23406	0.220706	0.981778	0.0639926	chr2	70995351	+	Island	TSS200;TSS200;TSS200;TSS200;TSS200	ADD2;ADD2;ADD2;ADD2;ADD2	chr2	70712802	23	46	18	rs1807968_cg08857144
rs11780978	cg11750431	-1.23404	0.220712	0.981778	-0.0527864	chr8	144372051	-	Island			chr8	145034852	28	45	14	rs11780978_cg11750431
rs11780978	cg00179423	1.23401	0.220723	0.981778	0.105582	chr8	145653749	-	Island	5'UTR;5'UTR	VPS28;VPS28	chr8	145034852	28	45	14	rs11780978_cg00179423
rs598373	cg20822818	1.2337	0.220838	0.981778	0.115404	chr11	119235062	+	Island	TSS200;Body	USP2;USP2	chr11	118576463	38	33	16	rs598373_cg20822818
rs6766414	cg04074353	1.23309	0.221067	0.981778	0.134421	chr3	30933751	-	N_Shelf	Body	GADL1	chr3	31488222	48	36	3	rs6766414_cg04074353
rs598373	cg11101439	1.23251	0.221281	0.981778	0.0899946	chr11	118795826	-	N_Shore			chr11	118576463	38	33	16	rs598373_cg11101439
rs6893396	cg26878542	1.23205	0.221453	0.981778	0.0685111	chr5	67560936	-	OpenSea	Body	PIK3R1	chr5	67818952	31	45	11	rs6893396_cg26878542
rs11780978	cg27413290	1.23056	0.222005	0.981778	0.111093	chr8	144552725	+	Island	Body	ZC3H3	chr8	145034852	28	45	14	rs11780978_cg27413290
rs12316046	cg01574823	1.23034	0.222088	0.981778	0.0816735	chr12	15700393	+	OpenSea	5'UTR;5'UTR;5'UTR;Body;5'UTR;Body	PTPRO;PTPRO;PTPRO;PTPRO;PTPRO;PTPRO	chr12	15064363	37	39	11	rs12316046_cg01574823
rs11780978	cg23339899	1.22787	0.223008	0.981778	0.112473	chr8	145137239	+	Island	TSS1500	GPAA1	chr8	145034852	28	45	14	rs11780978_cg23339899
rs11780978	cg25350065	-1.22757	0.22312	0.981778	-0.087096	chr8	145978427	+	N_Shelf	Body	ZNF251	chr8	145034852	28	45	14	rs11780978_cg25350065
rs2605096	cg23617067	-1.22637	0.223569	0.981778	-0.0987378	chr1	220292508	+	OpenSea	Body;TSS1500;TSS1500	IARS2;MIR194-1;MIR215	chr1	219640680	38	38	11	rs2605096_cg23617067
rs11780978	cg11529109	1.22634	0.223581	0.981778	0.0897156	chr8	145050650	+	Island	5'UTR	PLEC1	chr8	145034852	28	45	14	rs11780978_cg11529109
rs11780978	cg05574324	1.22616	0.22365	0.981778	0.0829439	chr8	145642456	-	S_Shore	TSS200;TSS1500	SLC39A4;SLC39A4	chr8	145034852	28	45	14	rs11780978_cg05574324
rs11780978	cg13517737	1.22588	0.223754	0.981778	0.0941085	chr8	145831543	+	S_Shore	5'UTR	KIAA1688	chr8	145034852	28	45	14	rs11780978_cg13517737
rs11780978	cg11778258	1.22546	0.223912	0.981778	0.0975773	chr8	144945387	+	Island	1stExon	EPPK1	chr8	145034852	28	45	14	rs11780978_cg11778258
rs11780978	cg23938731	1.2238	0.224533	0.981778	0.0920982	chr8	144923081	+	Island	5'UTR	NRBP2	chr8	145034852	28	45	14	rs11780978_cg23938731
rs1807968	cg11232947	-1.22216	0.225149	0.981778	-0.099472	chr2	69871759	-	S_Shore	TSS1500	AAK1	chr2	70712802	23	46	18	rs1807968_cg11232947
rs11780978	cg26140020	1.22168	0.22533	0.981778	0.102462	chr8	144129647	-	OpenSea	Body	C8orf31	chr8	145034852	28	45	14	rs11780978_cg26140020
rs11780978	cg06513375	-1.22126	0.225486	0.981778	-0.207329	chr8	145955988	+	Island	Body	ZNF251	chr8	145034852	28	45	14	rs11780978_cg06513375
rs4383836	cg11386709	-1.22072	0.225692	0.981778	-0.0960987	chr6	131278559	-	OpenSea	5'UTR;5'UTR;5'UTR	EPB41L2;EPB41L2;EPB41L2	chr6	132063846	58	26	3	rs4383836_cg11386709
rs598373	cg02550741	1.22056	0.22575	0.981778	0.0876475	chr11	119554281	-	OpenSea	Body;Body;Body	PVRL1;PVRL1;PVRL1	chr11	118576463	38	33	16	rs598373_cg02550741
rs6893396	cg25664275	-1.22003	0.225949	0.981778	-0.0704764	chr5	67511521	-	Island			chr5	67818952	31	45	11	rs6893396_cg25664275
rs9534442	cg05506829	1.21929	0.22623	0.981778	0.071873	chr13	47472349	+	OpenSea	TSS1500;TSS1500	HTR2A;HTR2A	chr13	47152655	24	47	16	rs9534442_cg05506829
rs598373	cg04701106	1.21909	0.226306	0.981778	0.0772204	chr11	118955609	+	Island	5'UTR;1stExon	HMBS;HMBS	chr11	118576463	38	33	16	rs598373_cg04701106
rs598373	cg09799714	-1.21824	0.226627	0.981778	-0.0994364	chr11	119056710	+	OpenSea	Body;Body	PDZD3;PDZD3	chr11	118576463	38	33	16	rs598373_cg09799714
rs2605096	ch.1.4292830F	-1.21771	0.226826	0.981778	-0.0896625	chr1	220514352	+	OpenSea			chr1	219640680	38	38	11	rs2605096_ch.1.4292830F
rs11780978	cg24063962	1.21574	0.227573	0.981778	0.0729972	chr8	144790395	-	Island	TSS200	LOC100130274	chr8	145034852	28	45	14	rs11780978_cg24063962
rs10116772	cg05785554	1.21445	0.228062	0.981778	0.232142	chr9	5111631	-	Island	Body	JAK2	chr9	4290541	31	44	12	rs10116772_cg05785554
rs11780978	cg22601877	1.21423	0.228144	0.981778	0.0801631	chr8	144992076	-	Island	Body;Body;Body;Body;Body;Body;Body;Body	PLEC1;PLEC1;PLEC1;PLEC1;PLEC1;PLEC1;PLEC1;PLEC1	chr8	145034852	28	45	14	rs11780978_cg22601877
rs12316046	cg01591037	1.21386	0.228286	0.981778	0.0711174	chr12	15134481	-	OpenSea	3'UTR	PDE6H	chr12	15064363	37	39	11	rs12316046_cg01591037
rs11780978	cg15301700	-1.21348	0.228432	0.981778	-0.111963	chr8	145560531	-	Island	TSS1500	SCRT1	chr8	145034852	28	45	14	rs11780978_cg15301700
rs2521348	cg01487494	1.21141	0.229216	0.981778	0.0638535	chr17	68128923	+	OpenSea	Body;Body;Body	KCNJ16;KCNJ16;KCNJ16	chr17	67503501	29	40	18	rs2521348_cg01487494
rs788748	cg26433975	1.2111	0.229337	0.981778	0.0780876	chr7	45066858	+	OpenSea	Body;TSS1500;Body;Body;Body	CCM2;CCM2;CCM2;CCM2;CCM2	chr7	46026181	22	39	26	rs788748_cg26433975
rs11780978	cg15783027	1.21103	0.229362	0.981778	0.0998565	chr8	145669353	+	Island	Body	NFKBIL2	chr8	145034852	28	45	14	rs11780978_cg15783027
rs788748	cg24801123	1.21101	0.229369	0.981778	0.0599452	chr7	45615503	+	Island	Body	ADCY1	chr7	46026181	22	39	26	rs788748_cg24801123
rs6893396	cg18104285	1.21044	0.229586	0.981778	0.0801362	chr5	67522442	+	OpenSea	TSS200	PIK3R1	chr5	67818952	31	45	11	rs6893396_cg18104285
rs1807968	cg07603744	1.21017	0.229691	0.981778	0.0601298	chr2	71222525	+	S_Shore	TSS1500	TEX261	chr2	70712802	23	46	18	rs1807968_cg07603744
rs10116772	cg14288486	-1.2098	0.22983	0.981778	-0.0582925	chr9	4741473	+	Island	TSS1500	AK3	chr9	4290541	31	44	12	rs10116772_cg14288486
rs6766414	cg15270950	1.20892	0.230167	0.981778	0.0926513	chr3	30648819	+	Island	Body;Body	TGFBR2;TGFBR2	chr3	31488222	48	36	3	rs6766414_cg15270950
rs2605096	cg09871265	-1.20808	0.230489	0.981778	-0.0860377	chr1	218662476	+	OpenSea			chr1	219640680	38	38	11	rs2605096_cg09871265
rs11780978	cg06263013	1.2079	0.23056	0.981778	0.0755773	chr8	145999381	-	OpenSea	Body	ZNF34	chr8	145034852	28	45	14	rs11780978_cg06263013
rs4383836	cg03277112	1.20778	0.230604	0.981778	0.142213	chr6	131949711	+	S_Shore	TSS1500;TSS1500	MED23;MED23	chr6	132063846	58	26	3	rs4383836_cg03277112
rs4383836	cg00343185	1.20757	0.230685	0.981778	0.121178	chr6	131456365	-	Island			chr6	132063846	58	26	3	rs4383836_cg00343185
rs12316046	cg08739221	1.20751	0.230708	0.981778	0.112022	chr12	15933742	-	OpenSea	5'UTR	EPS8	chr12	15064363	37	39	11	rs12316046_cg08739221
rs1807968	cg08805662	1.20732	0.230778	0.981778	0.0893714	chr2	70369329	-	Island			chr2	70712802	23	46	18	rs1807968_cg08805662
rs598373	cg08187057	-1.20718	0.230835	0.981778	-0.0664789	chr11	119180122	-	N_Shore	3'UTR	MCAM	chr11	118576463	38	33	16	rs598373_cg08187057
rs598373	cg09161549	1.20612	0.231238	0.981778	0.0960315	chr11	118662166	-	Island	TSS200	DDX6	chr11	118576463	38	33	16	rs598373_cg09161549
rs11780978	cg06783058	1.2056	0.231438	0.981778	0.0960377	chr8	144692673	+	S_Shore	TSS1500	PYCRL	chr8	145034852	28	45	14	rs11780978_cg06783058
rs598373	cg10024063	1.20521	0.231589	0.981778	0.0846218	chr11	119020486	-	Island	5'UTR;5'UTR	ABCG4;ABCG4	chr11	118576463	38	33	16	rs598373_cg10024063
rs11780978	cg07026454	1.2052	0.231594	0.981778	0.0436535	chr8	145582391	-	Island	5'UTR;TSS1500;1stExon;TSS1500	GPR172A;FBXL6;GPR172A;FBXL6	chr8	145034852	28	45	14	rs11780978_cg07026454
rs12316046	cg24778538	-1.20428	0.231944	0.981778	-0.088769	chr12	14131975	-	N_Shelf	5'UTR	GRIN2B	chr12	15064363	37	39	11	rs12316046_cg24778538
rs12316046	cg26796443	1.2041	0.232014	0.981778	0.126235	chr12	15844458	+	OpenSea	5'UTR	EPS8	chr12	15064363	37	39	11	rs12316046_cg26796443
rs2832155	cg16974257	1.20351	0.232242	0.981778	0.103136	chr21	30396815	-	N_Shore	TSS200;TSS200;TSS200	USP16;USP16;USP16	chr21	30393664	53	31	3	rs2832155_cg16974257
rs2521348	cg26999431	1.20274	0.232538	0.981778	0.0903461	chr17	67903789	-	OpenSea			chr17	67503501	29	40	18	rs2521348_cg26999431
rs11780978	cg17465115	1.20163	0.232966	0.981778	0.0711411	chr8	145730818	+	Island	Body	GPT	chr8	145034852	28	45	14	rs11780978_cg17465115
rs12316046	cg20219035	1.20079	0.233288	0.981778	0.0755537	chr12	14720858	+	Island	TSS200	PLBD1	chr12	15064363	37	39	11	rs12316046_cg20219035
rs11780978	cg22398259	1.20064	0.233348	0.981778	0.110809	chr8	144255688	+	OpenSea			chr8	145034852	28	45	14	rs11780978_cg22398259
rs9534442	cg15692052	1.19959	0.233751	0.981778	0.0604254	chr13	47472250	-	OpenSea	TSS1500;TSS1500	HTR2A;HTR2A	chr13	47152655	24	47	16	rs9534442_cg15692052
rs598373	cg21860254	-1.19953	0.233775	0.981778	-0.0801745	chr11	118972974	-	S_Shore	TSS200	DPAGT1	chr11	118576463	38	33	16	rs598373_cg21860254
rs6766414	cg13504215	1.19927	0.233876	0.981778	0.0822931	chr3	30648325	-	Island	5'UTR;5'UTR;1stExon;1stExon	TGFBR2;TGFBR2;TGFBR2;TGFBR2	chr3	31488222	48	36	3	rs6766414_cg13504215
rs11780978	cg23101464	1.19904	0.233964	0.981778	0.10477	chr8	144640755	+	Island	5'UTR;5'UTR	GSDMD;GSDMD	chr8	145034852	28	45	14	rs11780978_cg23101464
rs598373	cg12831102	1.19885	0.234038	0.981778	0.0445951	chr11	119205214	+	Island	TSS200	RNF26	chr11	118576463	38	33	16	rs598373_cg12831102
rs1807968	cg06241044	1.19821	0.234288	0.981778	0.115742	chr2	71451310	+	N_Shelf	5'UTR	PAIP2B	chr2	70712802	23	46	18	rs1807968_cg06241044
rs4383836	cg22194865	-1.19805	0.234349	0.981778	-0.0945336	chr6	131949398	+	Island	TSS200;TSS200	MED23;MED23	chr6	132063846	58	26	3	rs4383836_cg22194865
rs2521348	cg19579080	1.1979	0.234408	0.981778	0.141973	chr17	66588601	-	OpenSea	Body	FAM20A	chr17	67503501	29	40	18	rs2521348_cg19579080
rs11780978	cg18047920	-1.19764	0.234507	0.981778	-0.0438169	chr8	144656997	+	N_Shelf	3'UTR	NAPRT1	chr8	145034852	28	45	14	rs11780978_cg18047920
rs6893396	cg11464464	-1.1964	0.234988	0.981778	-0.0849868	chr5	68513891	-	Island	Body	MRPS36	chr5	67818952	31	45	11	rs6893396_cg11464464
rs11780978	cg04453488	-1.19625	0.235046	0.981778	-0.0919327	chr8	145619577	-	Island	Body;TSS200	CPSF1;MIR939	chr8	145034852	28	45	14	rs11780978_cg04453488
rs11780978	cg21638161	1.19565	0.235278	0.981778	0.114224	chr8	144512759	-	Island	TSS200	MAFA	chr8	145034852	28	45	14	rs11780978_cg21638161
rs6893396	cg17392648	-1.19458	0.235695	0.981778	-0.0879129	chr5	68788941	-	Island	5'UTR	OCLN	chr5	67818952	31	45	11	rs6893396_cg17392648
rs9534442	cg08650900	1.19398	0.235927	0.981778	0.0747672	chr13	47694775	+	OpenSea			chr13	47152655	24	47	16	rs9534442_cg08650900
rs788748	cg16875425	1.19398	0.235928	0.981778	0.0722834	chr7	45959667	-	N_Shore	Body;Body	IGFBP3;IGFBP3	chr7	46026181	22	39	26	rs788748_cg16875425
rs1807968	cg08972756	-1.19348	0.236124	0.981778	-0.0547167	chr2	71133854	-	N_Shore	Body	VAX2	chr2	70712802	23	46	18	rs1807968_cg08972756
rs11780978	cg15150336	-1.19304	0.236293	0.981778	-0.0669869	chr8	145773927	-	Island	Body	KIAA1688	chr8	145034852	28	45	14	rs11780978_cg15150336
rs2605096	cg27296937	-1.19296	0.236327	0.981778	-0.0821737	chr1	218997192	+	OpenSea			chr1	219640680	38	38	11	rs2605096_cg27296937
rs2521348	cg00803816	1.19273	0.236415	0.981778	0.0727035	chr17	67323768	-	Island	TSS1500	ABCA5	chr17	67503501	29	40	18	rs2521348_cg00803816
rs11780978	cg08453784	1.19262	0.23646	0.981778	0.0562243	chr8	144417122	+	S_Shore	TSS200	TOP1MT	chr8	145034852	28	45	14	rs11780978_cg08453784
rs11780978	cg00998132	1.19122	0.237005	0.981778	0.116146	chr8	145844626	-	Island			chr8	145034852	28	45	14	rs11780978_cg00998132
rs1807968	cg22827124	1.19115	0.237033	0.981778	0.0993036	chr2	71126982	+	Island	TSS1500	VAX2	chr2	70712802	23	46	18	rs1807968_cg22827124
rs598373	cg04976484	-1.19112	0.237043	0.981778	-0.0841676	chr11	119292885	-	Island	5'UTR	THY1	chr11	118576463	38	33	16	rs598373_cg04976484
rs1807968	cg08493904	1.19047	0.237297	0.981778	0.0702222	chr2	70507416	+	OpenSea	3'UTR	PCYOX1	chr2	70712802	23	46	18	rs1807968_cg08493904
rs598373	cg25356935	1.19021	0.237397	0.981778	0.101922	chr11	119056076	+	OpenSea	TSS200;TSS200	PDZD3;PDZD3	chr11	118576463	38	33	16	rs598373_cg25356935
rs11780978	cg10061906	1.18931	0.237749	0.981778	0.229824	chr8	146013430	-	S_Shore	TSS1500	ZNF34	chr8	145034852	28	45	14	rs11780978_cg10061906
rs11780978	cg16285941	-1.18896	0.237886	0.981778	-0.0325785	chr8	144212930	-	OpenSea			chr8	145034852	28	45	14	rs11780978_cg16285941
rs1807968	cg21852792	-1.18797	0.238273	0.981778	-0.0986744	chr2	71678463	+	N_Shelf			chr2	70712802	23	46	18	rs1807968_cg21852792
rs598373	cg15166492	-1.18699	0.238657	0.981778	-0.0779773	chr11	119294705	-	S_Shore	TSS1500	THY1	chr11	118576463	38	33	16	rs598373_cg15166492
rs11780978	cg05340032	1.18667	0.238783	0.981778	0.0856392	chr8	145735076	-	Island	1stExon	MFSD3	chr8	145034852	28	45	14	rs11780978_cg05340032
rs1807968	cg26085762	1.18649	0.238857	0.981778	0.0822318	chr2	70101157	+	OpenSea	Body	GMCL1	chr2	70712802	23	46	18	rs1807968_cg26085762
rs4383836	cg10655144	1.18533	0.239311	0.981778	0.115919	chr6	132931736	+	OpenSea	TSS1500	TAAR3	chr6	132063846	58	26	3	rs4383836_cg10655144
rs1807968	cg02046218	-1.18476	0.239534	0.981778	-0.0744679	chr2	69747402	+	OpenSea	TSS200;Body	SNORA36C;AAK1	chr2	70712802	23	46	18	rs1807968_cg02046218
rs12316046	cg12095505	1.18417	0.239765	0.981778	0.0335156	chr12	14849394	-	OpenSea	1stExon;5'UTR	GUCY2C;GUCY2C	chr12	15064363	37	39	11	rs12316046_cg12095505
rs1807968	cg22112832	-1.18393	0.239862	0.981778	-0.0509626	chr2	71098542	-	N_Shore			chr2	70712802	23	46	18	rs1807968_cg22112832
rs1807968	cg23045594	1.18296	0.240243	0.981778	0.0786759	chr2	71503883	+	Island			chr2	70712802	23	46	18	rs1807968_cg23045594
rs1807968	cg08312191	1.18286	0.240281	0.981778	0.0960885	chr2	70520937	-	Island	TSS200	SNRPG	chr2	70712802	23	46	18	rs1807968_cg08312191
rs4383836	cg02960249	1.18239	0.240468	0.981778	0.0818258	chr6	131384664	-	S_Shore	TSS1500;TSS1500;TSS1500	EPB41L2;EPB41L2;EPB41L2	chr6	132063846	58	26	3	rs4383836_cg02960249
rs2605096	cg03849754	-1.18175	0.24072	0.981778	-0.0942656	chr1	220220103	+	S_Shore	TSS200	EPRS	chr1	219640680	38	38	11	rs2605096_cg03849754
rs11780978	cg23322777	-1.18138	0.240866	0.981778	-0.0381737	chr8	145215781	-	OpenSea	5'UTR;5'UTR;5'UTR	HEATR7A;HEATR7A;HEATR7A	chr8	145034852	28	45	14	rs11780978_cg23322777
rs11780978	cg09979478	1.18086	0.241071	0.981778	0.0536837	chr8	145925997	-	Island			chr8	145034852	28	45	14	rs11780978_cg09979478
rs598373	cg21638712	1.18042	0.241247	0.981778	0.085738	chr11	118958129	+	S_Shelf	TSS1500;Body	HMBS;HMBS	chr11	118576463	38	33	16	rs598373_cg21638712
rs1807968	cg01125814	-1.18	0.241413	0.981778	-0.0793645	chr2	71559310	-	Island	5'UTR;5'UTR	ZNF638;ZNF638	chr2	70712802	23	46	18	rs1807968_cg01125814
rs11780978	cg00849044	-1.17939	0.241654	0.981778	-0.14565	chr8	145558967	+	Island	Body	SCRT1	chr8	145034852	28	45	14	rs11780978_cg00849044
rs1807968	cg11942603	1.17904	0.241793	0.981778	0.101054	chr2	69969794	+	S_Shore	5'UTR	ANXA4	chr2	70712802	23	46	18	rs1807968_cg11942603
rs11780978	cg16222790	-1.17903	0.241798	0.981778	-0.117702	chr8	144521374	-	Island	Body	ZC3H3	chr8	145034852	28	45	14	rs11780978_cg16222790
rs12316046	cg01975858	-1.17894	0.241832	0.981778	-0.184736	chr12	15907517	-	OpenSea	5'UTR	EPS8	chr12	15064363	37	39	11	rs12316046_cg01975858
rs12316046	cg09481304	1.17596	0.243013	0.981778	0.101271	chr12	14956317	-	Island	1stExon;TSS200;5'UTR	WBP11;C12orf60;WBP11	chr12	15064363	37	39	11	rs12316046_cg09481304
rs1807968	cg03803211	-1.17559	0.24316	0.981778	-0.105953	chr2	70313772	+	Island	TSS1500	PCBP1	chr2	70712802	23	46	18	rs1807968_cg03803211
rs598373	cg08667275	1.17524	0.2433	0.981778	0.0461386	chr11	119209304	-	N_Shore			chr11	118576463	38	33	16	rs598373_cg08667275
rs11780978	cg26466789	-1.1749	0.243436	0.981778	-0.153743	chr8	144437314	+	OpenSea			chr8	145034852	28	45	14	rs11780978_cg26466789
rs1807968	cg24886176	1.17384	0.243859	0.981778	0.0770895	chr2	70142158	-	Island	TSS200	MXD1	chr2	70712802	23	46	18	rs1807968_cg24886176
rs11780978	cg00879475	-1.17368	0.243919	0.981778	-0.0627916	chr8	145256251	+	N_Shore	Body;Body;Body	HEATR7A;HEATR7A;HEATR7A	chr8	145034852	28	45	14	rs11780978_cg00879475
rs4383836	cg21282736	1.1734	0.244032	0.981778	0.0959629	chr6	131265261	-	OpenSea	Body;Body;Body	EPB41L2;EPB41L2;EPB41L2	chr6	132063846	58	26	3	rs4383836_cg21282736
rs2832155	cg13662262	-1.17304	0.244176	0.981778	-0.116177	chr21	30364895	-	N_Shore	Body	RNF160	chr21	30393664	53	31	3	rs2832155_cg13662262
rs11780978	cg03802514	-1.17169	0.244716	0.981778	-0.0966735	chr8	145801196	+	OpenSea	Body	KIAA1688	chr8	145034852	28	45	14	rs11780978_cg03802514
rs11780978	cg02185216	1.17163	0.244741	0.981778	0.0704415	chr8	145731186	+	Island	Body	GPT	chr8	145034852	28	45	14	rs11780978_cg02185216
rs598373	cg13063614	-1.171	0.24499	0.981778	-0.0349431	chr11	119020779	+	Island	Body;Body	ABCG4;ABCG4	chr11	118576463	38	33	16	rs598373_cg13063614
rs11780978	cg14743352	1.16992	0.245421	0.981778	0.10815	chr8	145734503	+	Island	TSS200	MFSD3	chr8	145034852	28	45	14	rs11780978_cg14743352
rs11780978	cg18805774	-1.16928	0.24568	0.981778	-0.0673394	chr8	144207261	-	OpenSea			chr8	145034852	28	45	14	rs11780978_cg18805774
rs11780978	cg21590021	1.16828	0.246077	0.981778	0.119681	chr8	145240760	-	OpenSea	Body;Body;Body	HEATR7A;HEATR7A;HEATR7A	chr8	145034852	28	45	14	rs11780978_cg21590021
rs6766414	cg18772127	-1.16823	0.246101	0.981778	-0.0837085	chr3	32443496	-	S_Shore	Body;Body	CMTM7;CMTM7	chr3	31488222	48	36	3	rs6766414_cg18772127
rs11780978	cg01388437	-1.16735	0.246453	0.981778	-0.0482078	chr8	145169676	+	N_Shore	Body	KIAA1875	chr8	145034852	28	45	14	rs11780978_cg01388437
rs598373	cg25150949	1.16721	0.246509	0.981778	0.0735914	chr11	118799435	-	S_Shelf			chr11	118576463	38	33	16	rs598373_cg25150949
rs1807968	cg14811806	-1.16682	0.246665	0.981778	-0.0881912	chr2	70339758	+	OpenSea			chr2	70712802	23	46	18	rs1807968_cg14811806
rs788748	cg15956565	-1.16655	0.246773	0.981778	-0.0538196	chr7	46495783	-	OpenSea			chr7	46026181	22	39	26	rs788748_cg15956565
rs11780978	cg10787409	-1.16646	0.246811	0.981778	-0.110326	chr8	144462631	+	Island	Body	RHPN1	chr8	145034852	28	45	14	rs11780978_cg10787409
rs12316046	cg23784313	-1.16453	0.247585	0.981778	-0.0897127	chr12	15942613	+	Island	TSS200	EPS8	chr12	15064363	37	39	11	rs12316046_cg23784313
rs9534442	cg16573701	1.16344	0.248026	0.981778	0.0779429	chr13	47371549	-	S_Shore	TSS200	ESD	chr13	47152655	24	47	16	rs9534442_cg16573701
rs9534442	cg07075299	-1.16322	0.248113	0.981778	-0.0701848	chr13	47472360	+	OpenSea	TSS1500;TSS1500	HTR2A;HTR2A	chr13	47152655	24	47	16	rs9534442_cg07075299
rs6766414	cg04556868	-1.16302	0.248196	0.981778	-0.152978	chr3	30936316	+	S_Shore	TSS200	GADL1	chr3	31488222	48	36	3	rs6766414_cg04556868
rs1807968	cg18824560	-1.16298	0.248212	0.981778	-0.0722508	chr2	70485148	-	N_Shore	TSS200	PCYOX1	chr2	70712802	23	46	18	rs1807968_cg18824560
rs12316046	cg19035004	-1.16282	0.248276	0.981778	-0.080646	chr12	15942522	-	Island	TSS200	EPS8	chr12	15064363	37	39	11	rs12316046_cg19035004
rs598373	cg20436478	-1.16281	0.248279	0.981778	-0.0558474	chr11	118765013	+	OpenSea	1stExon;Body	CXCR5;CXCR5	chr11	118576463	38	33	16	rs598373_cg20436478
rs11780978	cg05056768	1.16214	0.248549	0.981778	0.0774179	chr8	145773192	-	Island	Body	KIAA1688	chr8	145034852	28	45	14	rs11780978_cg05056768
rs10116772	cg01357956	1.16162	0.248758	0.981778	0.0780253	chr9	4738840	-	N_Shore	Body	AK3	chr9	4290541	31	44	12	rs10116772_cg01357956
rs11780978	cg26549595	1.16099	0.249013	0.981778	0.104671	chr8	145048235	+	Island	Body;TSS1500	PLEC1;PLEC1	chr8	145034852	28	45	14	rs11780978_cg26549595
rs11780978	cg10997640	1.16087	0.249062	0.981778	0.0513322	chr8	145149616	+	Island	TSS1500	CYC1	chr8	145034852	28	45	14	rs11780978_cg10997640
rs788748	cg02023043	1.16066	0.249149	0.981778	0.0453244	chr7	45129337	+	S_Shore	TSS1500	NACAD	chr7	46026181	22	39	26	rs788748_cg02023043
rs11780978	cg06070970	-1.16033	0.249282	0.981778	-0.0599348	chr8	144359074	+	Island	3'UTR	GLI4	chr8	145034852	28	45	14	rs11780978_cg06070970
rs12316046	cg09736112	-1.16012	0.249369	0.981778	-0.057076	chr12	15475690	+	Island	1stExon;1stExon	PTPRO;PTPRO	chr12	15064363	37	39	11	rs12316046_cg09736112
rs11780978	cg22224360	1.15938	0.249665	0.981778	0.081428	chr8	144983354	+	OpenSea			chr8	145034852	28	45	14	rs11780978_cg22224360
rs598373	cg19002131	1.15937	0.249672	0.981778	0.0562328	chr11	119209761	+	N_Shore	3'UTR;3'UTR	C1QTNF5;MFRP	chr11	118576463	38	33	16	rs598373_cg19002131
rs598373	cg25155064	1.15935	0.249677	0.981778	0.0705133	chr11	118100782	+	OpenSea	Body	MPZL3	chr11	118576463	38	33	16	rs598373_cg25155064
rs1807968	cg09868768	-1.15901	0.249817	0.981778	-0.0709556	chr2	70188605	+	Island	1stExon	ASPRV1	chr2	70712802	23	46	18	rs1807968_cg09868768
rs12316046	cg22677100	1.15801	0.250222	0.981778	0.0671225	chr12	15938047	+	N_Shelf	5'UTR	EPS8	chr12	15064363	37	39	11	rs12316046_cg22677100
rs4383836	cg15788993	1.15701	0.250628	0.981778	0.130226	chr6	131949589	+	S_Shore	TSS1500;TSS1500	MED23;MED23	chr6	132063846	58	26	3	rs4383836_cg15788993
rs2521348	cg03580872	-1.15693	0.250659	0.981778	-0.10109	chr17	67729035	+	OpenSea			chr17	67503501	29	40	18	rs2521348_cg03580872
rs598373	cg00891599	1.15624	0.250941	0.981778	0.0989689	chr11	119067892	-	OpenSea	TSS1500	CCDC153	chr11	118576463	38	33	16	rs598373_cg00891599
rs598373	cg22222663	-1.15588	0.251085	0.981778	-0.0530193	chr11	117800467	-	OpenSea	TSS1500	TMPRSS13	chr11	118576463	38	33	16	rs598373_cg22222663
rs11780978	cg22453529	1.15523	0.251351	0.981778	0.0515581	chr8	145577701	-	Island	Body	C8ORFK29	chr8	145034852	28	45	14	rs11780978_cg22453529
rs1807968	cg14163408	-1.15485	0.251506	0.981778	-0.0625937	chr2	70528840	+	Island	Body	FAM136A	chr2	70712802	23	46	18	rs1807968_cg14163408
rs12316046	cg22618487	-1.15458	0.251614	0.981778	-0.0543481	chr12	16064282	+	Island	1stExon;5'UTR	DERA;DERA	chr12	15064363	37	39	11	rs12316046_cg22618487
rs11780978	cg01779882	-1.15414	0.251795	0.981778	-0.061895	chr8	144408866	-	OpenSea	Body	TOP1MT	chr8	145034852	28	45	14	rs11780978_cg01779882
rs1807968	cg07546078	-1.1532	0.252177	0.981778	-0.0566125	chr2	69742449	-	OpenSea	Body	AAK1	chr2	70712802	23	46	18	rs1807968_cg07546078
rs11780978	cg14964403	1.1531	0.252221	0.981778	0.101854	chr8	145149739	-	Island	TSS1500	CYC1	chr8	145034852	28	45	14	rs11780978_cg14964403
rs2605096	cg00635299	-1.15256	0.252442	0.981778	-0.077976	chr1	220219163	-	N_Shore	Body	EPRS	chr1	219640680	38	38	11	rs2605096_cg00635299
rs11780978	cg04621866	1.15205	0.252647	0.981778	0.0621905	chr8	144567481	+	N_Shore	Body	ZC3H3	chr8	145034852	28	45	14	rs11780978_cg04621866
rs6766414	cg23030339	1.15064	0.253224	0.981778	0.168956	chr3	31703127	-	OpenSea	3'UTR	OSBPL10	chr3	31488222	48	36	3	rs6766414_cg23030339
rs11780978	cg12460056	-1.1498	0.25357	0.981778	-0.112524	chr8	145703131	+	Island	TSS1500	FOXH1	chr8	145034852	28	45	14	rs11780978_cg12460056
rs598373	cg17791936	-1.14885	0.253959	0.981778	-0.054539	chr11	118902213	+	S_Shore	TSS1500;TSS1500;TSS1500;TSS1500	SLC37A4;SLC37A4;SLC37A4;SLC37A4	chr11	118576463	38	33	16	rs598373_cg17791936
rs11780978	cg26343532	-1.14629	0.25501	0.981778	-0.0562902	chr8	144207101	+	OpenSea			chr8	145034852	28	45	14	rs11780978_cg26343532
rs12316046	cg22221831	1.14542	0.255366	0.981778	0.157371	chr12	15039397	-	OpenSea	TSS1500	MGP	chr12	15064363	37	39	11	rs12316046_cg22221831
rs598373	cg17236709	-1.14455	0.255724	0.981778	-0.0527735	chr11	119293863	+	Island	1stExon;5'UTR	THY1;THY1	chr11	118576463	38	33	16	rs598373_cg17236709
rs598373	cg10904867	1.14448	0.255754	0.981778	0.0478333	chr11	119218027	+	OpenSea	TSS1500;TSS1500	MFRP;C1QTNF5	chr11	118576463	38	33	16	rs598373_cg10904867
rs6766414	cg21145686	1.14425	0.255849	0.981778	0.042995	chr3	32149153	+	S_Shore	Body	GPD1L	chr3	31488222	48	36	3	rs6766414_cg21145686
rs11780978	cg02086839	1.14398	0.255959	0.981778	0.0440536	chr8	144403439	-	Island	Body	TOP1MT	chr8	145034852	28	45	14	rs11780978_cg02086839
rs11780978	cg24120597	1.14356	0.256134	0.981778	0.118355	chr8	145019491	+	S_Shore	Body;Body;TSS1500;TSS200;Body;TSS1500;Body	PLEC1;PLEC1;PLEC1;MIR661;PLEC1;PLEC1;PLEC1	chr8	145034852	28	45	14	rs11780978_cg24120597
rs788748	cg04796162	-1.14219	0.256701	0.981778	-0.0809899	chr7	45961102	+	Island	TSS1500;TSS1500	IGFBP3;IGFBP3	chr7	46026181	22	39	26	rs788748_cg04796162
rs4383836	cg18884295	1.142	0.25678	0.981778	0.162596	chr6	131234267	+	OpenSea	Body;Body;Body	EPB41L2;EPB41L2;EPB41L2	chr6	132063846	58	26	3	rs4383836_cg18884295
rs2605096	cg27629095	-1.14193	0.256809	0.981778	-0.0832684	chr1	220092843	-	OpenSea	Body	SLC30A10	chr1	219640680	38	38	11	rs2605096_cg27629095
rs598373	cg03074244	1.14115	0.257127	0.981778	0.0524099	chr11	118213414	-	OpenSea	5'UTR;5'UTR;1stExon;1stExon	CD3D;CD3D;CD3D;CD3D	chr11	118576463	38	33	16	rs598373_cg03074244
rs788748	cg06057141	1.14052	0.257388	0.981778	0.066669	chr7	45026417	-	Island	TSS1500;TSS200	SNORA9;C7orf40	chr7	46026181	22	39	26	rs788748_cg06057141
rs1807968	cg09364770	1.14018	0.257529	0.981778	0.0753951	chr2	70933416	-	Island	Body;Body;Body;Body;Body	ADD2;ADD2;ADD2;ADD2;ADD2	chr2	70712802	23	46	18	rs1807968_cg09364770
rs6893396	cg15413909	-1.13995	0.257625	0.981778	-0.0834154	chr5	68389238	-	N_Shore	TSS1500;TSS1500	SLC30A5;SLC30A5	chr5	67818952	31	45	11	rs6893396_cg15413909
rs6766414	cg24598795	1.13983	0.257675	0.981778	0.097758	chr3	32440424	+	N_Shelf	Body;Body	CMTM7;CMTM7	chr3	31488222	48	36	3	rs6766414_cg24598795
rs598373	cg26101560	1.13971	0.257725	0.981778	0.0496447	chr11	118889209	+	Island	TSS200;TSS200	TRAPPC4;RPS25	chr11	118576463	38	33	16	rs598373_cg26101560
rs11780978	cg20785715	-1.13862	0.258179	0.981778	-0.0450526	chr8	144718023	+	Island	TSS1500	ZNF623	chr8	145034852	28	45	14	rs11780978_cg20785715
rs598373	cg13751113	1.13849	0.25823	0.981778	0.0678714	chr11	118085214	-	OpenSea	Body;TSS1500	AMICA1;AMICA1	chr11	118576463	38	33	16	rs598373_cg13751113
rs11780978	cg17960164	1.13846	0.258244	0.981778	0.145798	chr8	145018928	-	Island	Body;Body;Body;TSS1500;Body;TSS200	PLEC1;PLEC1;PLEC1;PLEC1;PLEC1;PLEC1	chr8	145034852	28	45	14	rs11780978_cg17960164
rs11780978	cg09289992	-1.13776	0.258534	0.981778	-0.0668147	chr8	144778750	-	S_Shelf	TSS1500	BREA2	chr8	145034852	28	45	14	rs11780978_cg09289992
rs6893396	cg17504791	1.1374	0.258685	0.981778	0.133858	chr5	67466813	-	OpenSea			chr5	67818952	31	45	11	rs6893396_cg17504791
rs11780978	cg25834632	1.13716	0.258784	0.981778	0.0564167	chr8	144590015	-	OpenSea	Body	ZC3H3	chr8	145034852	28	45	14	rs11780978_cg25834632
rs11780978	cg03922423	-1.13639	0.259104	0.981778	-0.104582	chr8	144408588	-	OpenSea	Body	TOP1MT	chr8	145034852	28	45	14	rs11780978_cg03922423
rs11780978	cg27250368	1.13545	0.259494	0.981778	0.0449234	chr8	144679336	+	Island	5'UTR;5'UTR;5'UTR;5'UTR;TSS200;TSS1500;5'UTR;5'UTR	EEF1D;EEF1D;EEF1D;EEF1D;EEF1D;TIGD5;EEF1D;EEF1D	chr8	145034852	28	45	14	rs11780978_cg27250368
rs11780978	cg02128959	1.13536	0.259531	0.981778	0.0520232	chr8	144551088	-	N_Shore	Body	ZC3H3	chr8	145034852	28	45	14	rs11780978_cg02128959
rs598373	cg08888916	1.1353	0.259558	0.981778	0.0683577	chr11	118016368	-	Island	TSS200;Body;Body;TSS200	SCN4B;SCN4B;SCN4B;SCN4B	chr11	118576463	38	33	16	rs598373_cg08888916
rs10116772	cg13801656	1.1351	0.25964	0.981778	0.0824229	chr9	4685060	-	OpenSea	Body	CDC37L1	chr9	4290541	31	44	12	rs10116772_cg13801656
rs1807968	cg13407825	-1.13484	0.259747	0.981778	-0.083574	chr2	70314363	-	Island	TSS1500	PCBP1	chr2	70712802	23	46	18	rs1807968_cg13407825
rs11780978	cg05207347	1.13442	0.259922	0.981778	0.0904499	chr8	144403162	+	N_Shore	Body	TOP1MT	chr8	145034852	28	45	14	rs11780978_cg05207347
rs6893396	cg10629249	1.13436	0.25995	0.981778	0.068692	chr5	68789822	+	Island	5'UTR	OCLN	chr5	67818952	31	45	11	rs6893396_cg10629249
rs6893396	cg21949274	1.13435	0.259952	0.981778	0.100932	chr5	68665919	+	S_Shore	5'UTR;5'UTR;TSS200;TSS1500;TSS200;5'UTR;TSS1500;5'UTR;TSS1500;TSS1500;TSS1500;TSS1500	RAD17;RAD17;TAF9;RAD17;TAF9;RAD17;RAD17;RAD17;RAD17;TAF9;RAD17;TAF9	chr5	67818952	31	45	11	rs6893396_cg21949274
rs11780978	cg01648861	1.1319	0.260977	0.981778	0.0786384	chr8	145767815	+	N_Shelf	Body	KIAA1688	chr8	145034852	28	45	14	rs11780978_cg01648861
rs11780978	cg14457907	1.13181	0.261011	0.981778	0.0547914	chr8	144453733	-	N_Shore	Body	RHPN1	chr8	145034852	28	45	14	rs11780978_cg14457907
rs4383836	cg20193650	1.13007	0.261739	0.981778	0.129309	chr6	132725393	+	S_Shelf			chr6	132063846	58	26	3	rs4383836_cg20193650
rs6766414	cg07148879	1.12961	0.261933	0.981778	0.0688647	chr3	32443279	-	Island	Body;Body	CMTM7;CMTM7	chr3	31488222	48	36	3	rs6766414_cg07148879
rs11780978	cg25334393	1.12928	0.262073	0.981778	0.0829074	chr8	145955671	-	Island	Body	ZNF251	chr8	145034852	28	45	14	rs11780978_cg25334393
rs11780978	cg20000220	1.12828	0.262493	0.981778	0.110497	chr8	144800997	-	Island	Body	MAPK15	chr8	145034852	28	45	14	rs11780978_cg20000220
rs11780978	cg03354047	-1.12808	0.262577	0.981778	-0.0846114	chr8	144998994	+	Island	Body;Body;Body;Body;Body;Body;Body;Body	PLEC1;PLEC1;PLEC1;PLEC1;PLEC1;PLEC1;PLEC1;PLEC1	chr8	145034852	28	45	14	rs11780978_cg03354047
rs598373	cg05327447	1.12801	0.262604	0.981778	0.0586052	chr11	117747417	-	Island	1stExon;5'UTR;5'UTR;1stExon;1stExon;5'UTR;1stExon;5'UTR;5'UTR	FXYD6;FXYD6;FXYD6;FXYD6;FXYD6;FXYD6;FXYD6;FXYD6;FXYD6	chr11	118576463	38	33	16	rs598373_cg05327447
rs1807968	cg05164666	1.128	0.262608	0.981778	0.0910895	chr2	71127220	-	Island	TSS1500	VAX2	chr2	70712802	23	46	18	rs1807968_cg05164666
rs11780978	cg06554228	-1.12798	0.262616	0.981778	-0.0654247	chr8	144593057	+	OpenSea	Body	ZC3H3	chr8	145034852	28	45	14	rs11780978_cg06554228
rs10116772	cg11725802	-1.12731	0.262901	0.981778	-0.0754353	chr9	4741411	+	Island	TSS200	AK3	chr9	4290541	31	44	12	rs10116772_cg11725802
rs1807968	cg22039638	1.12724	0.262931	0.981778	0.0984024	chr2	70996014	+	S_Shore	TSS1500;TSS1500;TSS1500;TSS1500;TSS1500	ADD2;ADD2;ADD2;ADD2;ADD2	chr2	70712802	23	46	18	rs1807968_cg22039638
rs11780978	cg05425023	-1.12595	0.263473	0.981778	-0.048852	chr8	144893293	-	Island	Body;Body	SCRIB;SCRIB	chr8	145034852	28	45	14	rs11780978_cg05425023
rs2832155	cg08379637	1.1257	0.263575	0.981778	0.0651388	chr21	31311387	-	Island	Body;Body	GRIK1;GRIK1	chr21	30393664	53	31	3	rs2832155_cg08379637
rs11780978	cg12676500	-1.12559	0.263623	0.981778	-0.046531	chr8	145643083	+	S_Shore	TSS1500;TSS1500	SLC39A4;SLC39A4	chr8	145034852	28	45	14	rs11780978_cg12676500
rs11780978	cg05989625	1.12546	0.263676	0.981778	0.0958183	chr8	145661381	-	N_Shore	Body	NFKBIL2	chr8	145034852	28	45	14	rs11780978_cg05989625
rs11780978	cg17001448	1.12506	0.263847	0.981778	0.13722	chr8	144152376	-	N_Shore			chr8	145034852	28	45	14	rs11780978_cg17001448
rs11780978	cg13282195	1.12448	0.264089	0.981778	0.12612	chr8	144660772	-	S_Shore	TSS1500	NAPRT1	chr8	145034852	28	45	14	rs11780978_cg13282195
rs11780978	cg19504605	1.12428	0.264176	0.981778	0.209769	chr8	144339106	-	S_Shore	3'UTR	ZFP41	chr8	145034852	28	45	14	rs11780978_cg19504605
rs2521348	cg06409153	1.12366	0.264437	0.981778	0.0985496	chr17	67323953	+	S_Shore	TSS1500	ABCA5	chr17	67503501	29	40	18	rs2521348_cg06409153
rs4383836	cg21356104	-1.12364	0.264446	0.981778	-0.11897	chr6	132834508	-	S_Shore	TSS200	STX7	chr6	132063846	58	26	3	rs4383836_cg21356104
rs1807968	cg06765321	-1.1223	0.265012	0.981778	-0.0827623	chr2	70057479	+	Island	Body	GMCL1	chr2	70712802	23	46	18	rs1807968_cg06765321
rs2605096	cg05367960	-1.12176	0.265237	0.981778	-0.0834769	chr1	220445206	+	N_Shore	Body	RAB3GAP2	chr1	219640680	38	38	11	rs2605096_cg05367960
rs788748	cg02120774	-1.12031	0.265852	0.981778	-0.03718	chr7	45961473	-	S_Shore	TSS1500;TSS1500	IGFBP3;IGFBP3	chr7	46026181	22	39	26	rs788748_cg02120774
rs11780978	cg24971209	1.12019	0.265904	0.981778	0.0801779	chr8	144242106	+	Island	TSS1500;TSS200;TSS1500	LY6H;LY6H;LY6H	chr8	145034852	28	45	14	rs11780978_cg24971209
rs598373	cg04451652	1.11998	0.265991	0.981778	0.0665563	chr11	119252980	+	S_Shore	TSS1500	USP2	chr11	118576463	38	33	16	rs598373_cg04451652
rs12316046	cg22833175	-1.11998	0.265992	0.981778	-0.0727946	chr12	14957520	+	S_Shore	TSS1500;5'UTR	WBP11;C12orf60	chr12	15064363	37	39	11	rs12316046_cg22833175
rs11780978	cg08691273	-1.1198	0.266067	0.981778	-0.0686151	chr8	144333467	+	S_Shore	3'UTR	ZFP41	chr8	145034852	28	45	14	rs11780978_cg08691273
rs10116772	cg13555101	-1.11973	0.2661	0.981778	-0.08112	chr9	4490751	-	Island	1stExon	SLC1A1	chr9	4290541	31	44	12	rs10116772_cg13555101
rs11780978	cg19357499	1.11965	0.266131	0.981778	0.0773514	chr8	144660631	-	Island	TSS200	NAPRT1	chr8	145034852	28	45	14	rs11780978_cg19357499
rs4383836	cg24964103	1.11945	0.266217	0.981778	0.10065	chr6	133035379	+	OpenSea	TSS200	VNN1	chr6	132063846	58	26	3	rs4383836_cg24964103
rs9534442	cg11075937	1.1192	0.266321	0.981778	0.0877732	chr13	46626275	+	N_Shore	5'UTR	ZC3H13	chr13	47152655	24	47	16	rs9534442_cg11075937
rs11780978	cg02995271	1.11912	0.266356	0.981778	0.0556107	chr8	144816322	-	Island	TSS1500	FAM83H	chr8	145034852	28	45	14	rs11780978_cg02995271
rs2605096	cg19631762	1.11852	0.266611	0.981778	0.0642443	chr1	218698561	-	OpenSea			chr1	219640680	38	38	11	rs2605096_cg19631762
rs4383836	cg06458086	1.11813	0.266779	0.981778	0.0636942	chr6	131162400	+	OpenSea	3'UTR;3'UTR;3'UTR	EPB41L2;EPB41L2;EPB41L2	chr6	132063846	58	26	3	rs4383836_cg06458086
rs1807968	cg04767513	1.11755	0.267023	0.981778	0.0586888	chr2	70061514	-	S_Shelf	Body	GMCL1	chr2	70712802	23	46	18	rs1807968_cg04767513
rs11780978	cg03918288	-1.11737	0.267098	0.981778	-0.0280905	chr8	145101324	+	N_Shore	Body;Body	SPATC1;SPATC1	chr8	145034852	28	45	14	rs11780978_cg03918288
rs11780978	cg24486064	1.11651	0.267467	0.981778	0.0722269	chr8	145095937	+	OpenSea	Body;Body	SPATC1;SPATC1	chr8	145034852	28	45	14	rs11780978_cg24486064
rs10116772	cg04630810	1.11543	0.267925	0.981778	0.089483	chr9	4662735	-	Island	Body;1stExon	C9orf68;PPAPDC2	chr9	4290541	31	44	12	rs10116772_cg04630810
rs598373	cg05318102	1.11535	0.267957	0.981778	0.0512632	chr11	118901735	+	Island	TSS200;TSS200;TSS200;TSS200;TSS1500	SLC37A4;SLC37A4;SLC37A4;SLC37A4;SLC37A4	chr11	118576463	38	33	16	rs598373_cg05318102
rs12316046	cg06912420	-1.11519	0.268028	0.981778	-0.082997	chr12	14617656	+	OpenSea	Body	ATF7IP	chr12	15064363	37	39	11	rs12316046_cg06912420
rs2605096	cg05460949	1.11384	0.268601	0.981778	0.0632905	chr1	219347110	-	Island	TSS200	LYPLAL1	chr1	219640680	38	38	11	rs2605096_cg05460949
rs598373	cg13442428	1.11237	0.269231	0.981778	0.0632045	chr11	119234736	-	Island	1stExon;5'UTR;Body	USP2;USP2;USP2	chr11	118576463	38	33	16	rs598373_cg13442428
rs598373	cg15939915	1.11153	0.269591	0.981778	0.0766188	chr11	118436769	+	OpenSea	5'UTR;5'UTR;1stExon;1stExon	C11orf60;C11orf60;C11orf60;C11orf60	chr11	118576463	38	33	16	rs598373_cg15939915
rs11780978	cg03479527	1.11083	0.269887	0.981778	0.0710388	chr8	145637966	-	Island	Body;Body	SLC39A4;SLC39A4	chr8	145034852	28	45	14	rs11780978_cg03479527
rs9534442	cg00476653	1.11073	0.269929	0.981778	0.0880699	chr13	47169346	-	OpenSea	Body;Body;Body	LRCH1;LRCH1;LRCH1	chr13	47152655	24	47	16	rs9534442_cg00476653
rs1807968	cg10313637	1.10934	0.270527	0.981778	0.0357154	chr2	69870892	+	Island	1stExon;5'UTR	AAK1;AAK1	chr2	70712802	23	46	18	rs1807968_cg10313637
rs598373	cg04470256	-1.10931	0.270538	0.981778	-0.0669942	chr11	119187879	-	Island	TSS200	MCAM	chr11	118576463	38	33	16	rs598373_cg04470256
rs1807968	cg24077001	-1.10886	0.270733	0.981778	-0.0800296	chr2	71504971	-	S_Shore			chr2	70712802	23	46	18	rs1807968_cg24077001
rs1807968	cg25420477	-1.10879	0.270761	0.981778	-0.0855595	chr2	70319121	+	S_Shelf			chr2	70712802	23	46	18	rs1807968_cg25420477
rs1807968	cg06145909	-1.10873	0.270786	0.981778	-0.0634399	chr2	70351425	-	Island	Body	LOC100133985	chr2	70712802	23	46	18	rs1807968_cg06145909
rs1807968	cg13686615	1.10872	0.270791	0.981778	0.0831104	chr2	71503742	-	Island			chr2	70712802	23	46	18	rs1807968_cg13686615
rs598373	cg02053566	1.10841	0.270926	0.981778	0.0667214	chr11	118272700	+	S_Shore	Body	ATP5L	chr11	118576463	38	33	16	rs598373_cg02053566
rs1807968	cg01272601	1.10838	0.270937	0.981778	0.0651463	chr2	69871685	-	Island	TSS1500	AAK1	chr2	70712802	23	46	18	rs1807968_cg01272601
rs598373	ch.11.117308167R	1.1083	0.270972	0.981778	0.0825507	chr11	117802957	+	OpenSea			chr11	118576463	38	33	16	rs598373_ch.11.117308167R
rs11780978	cg14709883	-1.10741	0.271353	0.981778	-0.075411	chr8	145080059	+	OpenSea			chr8	145034852	28	45	14	rs11780978_cg14709883
rs11780978	cg00447052	1.10729	0.271408	0.981778	0.0748465	chr8	145556707	-	Island	3'UTR	SCRT1	chr8	145034852	28	45	14	rs11780978_cg00447052
rs598373	cg22939802	-1.10728	0.271412	0.981778	-0.0805186	chr11	118024134	+	Island	TSS1500;TSS1500	SCN4B;SCN4B	chr11	118576463	38	33	16	rs598373_cg22939802
rs1807968	cg05136786	1.10696	0.27155	0.981778	0.0738437	chr2	69969079	-	Island	TSS200	ANXA4	chr2	70712802	23	46	18	rs1807968_cg05136786
rs4383836	cg14623917	-1.10693	0.271562	0.981778	-0.166122	chr6	132271548	+	Island	Body	CTGF	chr6	132063846	58	26	3	rs4383836_cg14623917
rs1807968	cg21960922	1.10671	0.271654	0.981778	0.0703456	chr2	69969227	-	Island	5'UTR;1stExon	ANXA4;ANXA4	chr2	70712802	23	46	18	rs1807968_cg21960922
rs6766414	cg24391989	-1.10639	0.271793	0.981778	-0.175348	chr3	32010656	-	OpenSea	Body	OSBPL10	chr3	31488222	48	36	3	rs6766414_cg24391989
rs9534442	cg26075356	1.10632	0.271823	0.981778	0.10964	chr13	47125801	+	N_Shore	TSS1500;TSS1500;TSS1500	LRCH1;LRCH1;LRCH1	chr13	47152655	24	47	16	rs9534442_cg26075356
rs1807968	cg26253134	1.10629	0.271834	0.981778	0.110752	chr2	70751721	+	OpenSea	Body;Body	TGFA;TGFA	chr2	70712802	23	46	18	rs1807968_cg26253134
rs598373	cg23878202	-1.10583	0.272034	0.981778	-0.0573818	chr11	118924234	+	N_Shelf	Body;Body	HYOU1;HYOU1	chr11	118576463	38	33	16	rs598373_cg23878202
rs598373	cg24792813	-1.10345	0.273061	0.981778	-0.0420973	chr11	118978076	-	Island	TSS200	C2CD2L	chr11	118576463	38	33	16	rs598373_cg24792813
rs11780978	cg09541794	-1.1019	0.273727	0.981778	-0.0526717	chr8	144872852	-	Island			chr8	145034852	28	45	14	rs11780978_cg09541794
rs598373	cg15343797	1.10152	0.273892	0.981778	0.0420606	chr11	119054672	+	OpenSea	3'UTR;TSS1500;Body;TSS1500	NLRX1;PDZD3;NLRX1;PDZD3	chr11	118576463	38	33	16	rs598373_cg15343797
rs788748	cg18424470	-1.10129	0.273994	0.981778	-0.0811664	chr7	46172276	+	OpenSea			chr7	46026181	22	39	26	rs788748_cg18424470
rs11780978	cg06341195	1.10104	0.274102	0.981778	0.0423028	chr8	145751956	-	Island	5'UTR;3'UTR	LRRC24;MGC70857	chr8	145034852	28	45	14	rs11780978_cg06341195
rs11780978	cg09125402	-1.10102	0.27411	0.981778	-0.0440209	chr8	145770981	-	Island	Body	KIAA1688	chr8	145034852	28	45	14	rs11780978_cg09125402
rs2521348	cg16517367	1.10072	0.274239	0.981778	0.0759118	chr17	68087590	+	OpenSea	5'UTR;5'UTR	KCNJ16;KCNJ16	chr17	67503501	29	40	18	rs2521348_cg16517367
rs11780978	cg04242525	1.10058	0.2743	0.981778	0.0884776	chr8	144236576	+	OpenSea			chr8	145034852	28	45	14	rs11780978_cg04242525
rs11780978	cg02621020	1.10037	0.274389	0.981778	0.07174	chr8	145159250	+	Island	TSS200;TSS200	SHARPIN;MAF1	chr8	145034852	28	45	14	rs11780978_cg02621020
rs598373	cg16971827	-1.0996	0.274726	0.981778	-0.0656664	chr11	119177430	-	N_Shelf	3'UTR	CBL	chr11	118576463	38	33	16	rs598373_cg16971827
rs598373	cg03246824	1.09774	0.275532	0.981778	0.0506421	chr11	118966313	-	Island	TSS200	H2AFX	chr11	118576463	38	33	16	rs598373_cg03246824
rs11780978	cg07331849	1.09766	0.275566	0.981778	0.128119	chr8	145133455	-	Island	TSS200	EXOSC4	chr8	145034852	28	45	14	rs11780978_cg07331849
rs11780978	cg11185473	1.097	0.27585	0.981778	0.067096	chr8	145662271	+	Island	Body	NFKBIL2	chr8	145034852	28	45	14	rs11780978_cg11185473
rs11780978	cg22317537	1.09647	0.276081	0.981778	0.0756449	chr8	144099822	-	N_Shore	TSS200;TSS200;TSS200	LY6E;LOC100133669;LY6E	chr8	145034852	28	45	14	rs11780978_cg22317537
rs11780978	cg17101296	1.09611	0.276239	0.981778	0.128623	chr8	145925708	+	Island			chr8	145034852	28	45	14	rs11780978_cg17101296
rs11780978	cg02479773	1.09589	0.276336	0.981778	0.0923916	chr8	145747746	+	Island	3'UTR	LRRC14	chr8	145034852	28	45	14	rs11780978_cg02479773
rs598373	cg11054882	1.09552	0.276497	0.981778	0.0560803	chr11	118889578	+	Island	1stExon;TSS1500	TRAPPC4;RPS25	chr11	118576463	38	33	16	rs598373_cg11054882
rs11780978	cg17328964	1.09544	0.276531	0.981778	0.0849078	chr8	145687451	+	Island	Body	CYHR1	chr8	145034852	28	45	14	rs11780978_cg17328964
rs1807968	cg17880014	1.09534	0.276573	0.981778	0.0985646	chr2	71693165	-	Island	TSS1500;TSS1500;TSS1500;Body;Body;Body;Body;TSS1500;TSS1500;Body;TSS1500;Body;TSS1500;Body	DYSF;DYSF;DYSF;DYSF;DYSF;DYSF;DYSF;DYSF;DYSF;DYSF;DYSF;DYSF;DYSF;DYSF	chr2	70712802	23	46	18	rs1807968_cg17880014
rs4383836	cg20447568	1.09533	0.276577	0.981778	0.0688903	chr6	131384652	-	S_Shore	TSS200;TSS1500;TSS200	EPB41L2;EPB41L2;EPB41L2	chr6	132063846	58	26	3	rs4383836_cg20447568
rs6893396	cg05608159	1.09477	0.276822	0.981778	0.0867293	chr5	67584104	-	N_Shore	Body;TSS200	PIK3R1;PIK3R1	chr5	67818952	31	45	11	rs6893396_cg05608159
rs6766414	cg01300623	-1.09457	0.276911	0.981778	-0.163425	chr3	31846016	+	OpenSea	Body	OSBPL10	chr3	31488222	48	36	3	rs6766414_cg01300623
rs598373	cg20349076	1.09342	0.277411	0.981778	0.080757	chr11	118992192	+	Island	TSS200;TSS200	HINFP;HINFP	chr11	118576463	38	33	16	rs598373_cg20349076
rs2605096	cg12807776	1.09329	0.27747	0.981778	0.067227	chr1	220446118	-	S_Shore	TSS1500	RAB3GAP2	chr1	219640680	38	38	11	rs2605096_cg12807776
rs12316046	cg07913124	1.09321	0.277503	0.981778	0.0933721	chr12	14217094	-	OpenSea			chr12	15064363	37	39	11	rs12316046_cg07913124
rs598373	cg04199396	1.09311	0.277544	0.981778	0.0632917	chr11	118230165	+	Island	TSS200	UBE4A	chr11	118576463	38	33	16	rs598373_cg04199396
rs788748	cg10677697	1.09238	0.277864	0.981778	0.0648242	chr7	45961126	+	Island	TSS1500;TSS1500	IGFBP3;IGFBP3	chr7	46026181	22	39	26	rs788748_cg10677697
rs11780978	cg03537810	1.09176	0.278137	0.981778	0.119439	chr8	145019067	-	Island	Body;Body;Body;TSS1500;Body;TSS200	PLEC1;PLEC1;PLEC1;PLEC1;PLEC1;PLEC1	chr8	145034852	28	45	14	rs11780978_cg03537810
rs1807968	cg23921338	1.09163	0.278194	0.981778	0.0763818	chr2	70206922	+	OpenSea			chr2	70712802	23	46	18	rs1807968_cg23921338
rs9534442	cg25989556	-1.09101	0.278464	0.981778	-0.0788185	chr13	47643232	+	OpenSea			chr13	47152655	24	47	16	rs9534442_cg25989556
rs6893396	cg15611809	1.09001	0.278903	0.981778	0.0403857	chr5	67483833	-	OpenSea			chr5	67818952	31	45	11	rs6893396_cg15611809
rs11780978	cg01675596	-1.08996	0.278925	0.981778	-0.156324	chr8	145911897	+	Island			chr8	145034852	28	45	14	rs11780978_cg01675596
rs11780978	cg01467592	-1.08982	0.278986	0.981778	-0.0842268	chr8	145649356	-	N_Shore	Body;Body	VPS28;VPS28	chr8	145034852	28	45	14	rs11780978_cg01467592
rs6893396	cg02269952	-1.08967	0.279049	0.981778	-0.0701498	chr5	67811957	-	OpenSea			chr5	67818952	31	45	11	rs6893396_cg02269952
rs6893396	cg04252145	1.08955	0.279102	0.981778	0.0709322	chr5	67516319	+	S_Shelf			chr5	67818952	31	45	11	rs6893396_cg04252145
rs598373	cg07478335	-1.08909	0.279306	0.981778	-0.0438452	chr11	119044743	+	OpenSea	Body;Body	NLRX1;NLRX1	chr11	118576463	38	33	16	rs598373_cg07478335
rs9534442	cg02250787	-1.08832	0.279643	0.981778	-0.0768007	chr13	47470989	-	OpenSea	1stExon;1stExon;5'UTR;5'UTR	HTR2A;HTR2A;HTR2A;HTR2A	chr13	47152655	24	47	16	rs9534442_cg02250787
rs11780978	cg20573110	1.08812	0.279731	0.981778	0.0467823	chr8	145159286	-	Island	TSS200;TSS200	SHARPIN;MAF1	chr8	145034852	28	45	14	rs11780978_cg20573110
rs1807968	cg23427269	-1.08811	0.279735	0.981778	-0.0647485	chr2	70995444	+	S_Shore	TSS200;TSS200;TSS200;TSS200;TSS200	ADD2;ADD2;ADD2;ADD2;ADD2	chr2	70712802	23	46	18	rs1807968_cg23427269
rs2521348	cg08850641	1.08799	0.279787	0.981778	0.0467207	chr17	66818270	+	OpenSea			chr17	67503501	29	40	18	rs2521348_cg08850641
rs2605096	cg27387239	1.08788	0.279835	0.981778	0.0821012	chr1	218667548	-	OpenSea			chr1	219640680	38	38	11	rs2605096_cg27387239
rs6893396	cg18344938	1.08703	0.280207	0.981778	0.0707718	chr5	67510873	-	Island			chr5	67818952	31	45	11	rs6893396_cg18344938
rs1807968	cg10478199	1.08606	0.280635	0.981778	0.0993457	chr2	71175792	-	OpenSea	Body	ATP6V1B1	chr2	70712802	23	46	18	rs1807968_cg10478199
rs11780978	cg08231333	-1.08572	0.280787	0.981778	-0.0636534	chr8	144892761	-	N_Shore	Body;Body	SCRIB;SCRIB	chr8	145034852	28	45	14	rs11780978_cg08231333
rs11780978	cg23961973	-1.0856	0.280838	0.981778	-0.0883899	chr8	144461183	-	N_Shore	Body	RHPN1	chr8	145034852	28	45	14	rs11780978_cg23961973
rs2605096	cg15558129	1.08546	0.2809	0.981778	0.0911833	chr1	219347279	+	Island	1stExon	LYPLAL1	chr1	219640680	38	38	11	rs2605096_cg15558129
rs11780978	cg12397273	1.08526	0.280985	0.981778	0.0859696	chr8	144945062	-	Island	1stExon	EPPK1	chr8	145034852	28	45	14	rs11780978_cg12397273
rs11780978	cg26440467	-1.08437	0.281377	0.981778	-0.0433445	chr8	145654605	+	Island	TSS1500;Body;TSS1500	VPS28;NFKBIL2;VPS28	chr8	145034852	28	45	14	rs11780978_cg26440467
rs2605096	cg13132121	-1.08415	0.281474	0.981778	-0.0758467	chr1	218653561	-	OpenSea			chr1	219640680	38	38	11	rs2605096_cg13132121
rs11780978	cg13514538	-1.08394	0.281569	0.981778	-0.0882474	chr8	144942538	-	Island	1stExon	EPPK1	chr8	145034852	28	45	14	rs11780978_cg13514538
rs1807968	cg18522284	-1.08347	0.281776	0.981778	-0.0897687	chr2	70781310	+	Island	TSS1500;TSS1500	TGFA;TGFA	chr2	70712802	23	46	18	rs1807968_cg18522284
rs788748	cg07513446	-1.0832	0.281896	0.981778	-0.0382443	chr7	45128474	+	Island	1stExon	NACAD	chr7	46026181	22	39	26	rs788748_cg07513446
rs10116772	cg13446043	-1.0829	0.282025	0.981778	-0.0486142	chr9	4804648	+	Island	Body	RCL1	chr9	4290541	31	44	12	rs10116772_cg13446043
rs788748	cg03703997	1.08252	0.282195	0.981778	0.062079	chr7	45999082	-	OpenSea			chr7	46026181	22	39	26	rs788748_cg03703997
rs6893396	cg19683417	-1.08247	0.282216	0.981778	-0.102575	chr5	67845133	+	OpenSea			chr5	67818952	31	45	11	rs6893396_cg19683417
rs598373	cg06593118	1.08177	0.282527	0.981778	0.0645677	chr11	117711896	+	OpenSea	Body;Body;Body;Body;Body	FXYD6;FXYD6;FXYD6;FXYD6;FXYD6	chr11	118576463	38	33	16	rs598373_cg06593118
rs11780978	cg00863913	1.08164	0.282583	0.981778	0.080698	chr8	144939685	+	N_Shore			chr8	145034852	28	45	14	rs11780978_cg00863913
rs11780978	cg00117018	-1.08157	0.282614	0.981778	-0.147687	chr8	145955983	+	Island	Body	ZNF251	chr8	145034852	28	45	14	rs11780978_cg00117018
rs9534442	cg12367389	1.08105	0.282846	0.981778	0.0567694	chr13	47468154	+	OpenSea	Body;Body	HTR2A;HTR2A	chr13	47152655	24	47	16	rs9534442_cg12367389
rs11780978	cg15123365	1.08051	0.283081	0.981778	0.0791801	chr8	144328928	-	Island	TSS200	ZFP41	chr8	145034852	28	45	14	rs11780978_cg15123365
rs11780978	cg20555305	-1.08019	0.283224	0.981778	-0.096787	chr8	145626588	+	S_Shelf	Body;TSS1500	CPSF1;MIR1234	chr8	145034852	28	45	14	rs11780978_cg20555305
rs6766414	cg08163220	-1.07901	0.283747	0.981778	-0.0658424	chr3	31574309	-	Island	TSS200	STT3B	chr3	31488222	48	36	3	rs6766414_cg08163220
rs11780978	cg01906600	1.07831	0.284057	0.981778	0.0963562	chr8	145703049	+	Island	TSS1500	FOXH1	chr8	145034852	28	45	14	rs11780978_cg01906600
rs11780978	cg02483487	1.07774	0.284312	0.981778	0.0957378	chr8	145553873	+	N_Shore			chr8	145034852	28	45	14	rs11780978_cg02483487
rs11780978	cg24681895	1.07727	0.284519	0.981778	0.113657	chr8	145743681	-	Island	TSS1500;5'UTR	RECQL4;LRRC14	chr8	145034852	28	45	14	rs11780978_cg24681895
rs2832155	ch.21.29704823F	-1.07657	0.28483	0.981778	-0.09571	chr21	30782952	+	OpenSea			chr21	30393664	53	31	3	rs2832155_ch.21.29704823F
rs11780978	cg11234098	-1.07655	0.284837	0.981778	-0.07341	chr8	144571208	+	S_Shore	Body	ZC3H3	chr8	145034852	28	45	14	rs11780978_cg11234098
rs11780978	cg02695628	1.07653	0.284849	0.981778	0.0600626	chr8	145258615	+	S_Shore	Body;Body;Body	HEATR7A;HEATR7A;HEATR7A	chr8	145034852	28	45	14	rs11780978_cg02695628
rs2521348	cg22081096	1.07636	0.284922	0.981778	0.102014	chr17	67137953	-	OpenSea	1stExon;5'UTR	ABCA6;ABCA6	chr17	67503501	29	40	18	rs2521348_cg22081096
rs11780978	cg16458523	-1.07623	0.284982	0.981778	-0.0829603	chr8	144329134	-	Island	1stExon;5'UTR	ZFP41;ZFP41	chr8	145034852	28	45	14	rs11780978_cg16458523
rs1807968	cg22878582	1.07552	0.285296	0.981778	0.120288	chr2	69944091	-	OpenSea			chr2	70712802	23	46	18	rs1807968_cg22878582
rs11780978	cg07044391	-1.07543	0.285336	0.981778	-0.0804304	chr8	145701756	-	N_Shore	TSS200	FOXH1	chr8	145034852	28	45	14	rs11780978_cg07044391
rs598373	cg25048357	-1.07535	0.28537	0.981778	-0.0718078	chr11	118955763	-	Island	1stExon	HMBS	chr11	118576463	38	33	16	rs598373_cg25048357
rs598373	cg08931196	1.07522	0.28543	0.981778	0.0510762	chr11	119205177	-	Island	TSS200	RNF26	chr11	118576463	38	33	16	rs598373_cg08931196
rs788748	cg08619378	1.07522	0.285431	0.981778	0.036182	chr7	45616358	+	S_Shore	Body	ADCY1	chr7	46026181	22	39	26	rs788748_cg08619378
rs1807968	cg20814026	-1.07504	0.28551	0.981778	-0.109707	chr2	71205520	-	N_Shore	TSS200;TSS200	ANKRD53;ANKRD53	chr2	70712802	23	46	18	rs1807968_cg20814026
rs11780978	cg16797714	1.07491	0.285569	0.981778	0.08556	chr8	144898325	+	Island	TSS1500;TSS1500	SCRIB;SCRIB	chr8	145034852	28	45	14	rs11780978_cg16797714
rs11780978	cg13531223	1.0749	0.285571	0.981778	0.0800221	chr8	145823540	-	Island	Body	KIAA1688	chr8	145034852	28	45	14	rs11780978_cg13531223
rs2521348	cg20561863	1.07472	0.285651	0.981778	0.0928865	chr17	66905630	+	OpenSea	Body	ABCA8	chr17	67503501	29	40	18	rs2521348_cg20561863
rs2521348	cg09440298	1.07417	0.285897	0.981778	0.0827693	chr17	68164821	+	N_Shore	TSS1500	KCNJ2	chr17	67503501	29	40	18	rs2521348_cg09440298
rs9534442	cg17602362	-1.07399	0.285976	0.981778	-0.0763427	chr13	47216934	+	OpenSea	Body;Body;Body	LRCH1;LRCH1;LRCH1	chr13	47152655	24	47	16	rs9534442_cg17602362
rs1807968	cg07540421	1.07376	0.286082	0.981778	0.09525	chr2	71115680	-	N_Shore			chr2	70712802	23	46	18	rs1807968_cg07540421
rs1807968	cg08744769	-1.07285	0.286487	0.981778	-0.0674214	chr2	70142523	-	Island	1stExon	MXD1	chr2	70712802	23	46	18	rs1807968_cg08744769
rs598373	cg02341038	1.07166	0.287015	0.981778	0.0587948	chr11	119020138	-	Island	TSS200;5'UTR	ABCG4;ABCG4	chr11	118576463	38	33	16	rs598373_cg02341038
rs598373	cg06273010	1.07143	0.287121	0.981778	0.0593744	chr11	119187868	-	Island	TSS200	MCAM	chr11	118576463	38	33	16	rs598373_cg06273010
rs598373	cg12986628	1.07118	0.28723	0.981778	0.0742067	chr11	119204915	-	N_Shore	TSS1500	RNF26	chr11	118576463	38	33	16	rs598373_cg12986628
rs598373	cg11094953	1.0709	0.287358	0.981778	0.0685974	chr11	118443028	-	N_Shore	TSS200;TSS200	ARCN1;ARCN1	chr11	118576463	38	33	16	rs598373_cg11094953
rs11780978	cg07068181	1.07081	0.287395	0.981778	0.155157	chr8	144966879	+	Island			chr8	145034852	28	45	14	rs11780978_cg07068181
rs12316046	cg12304599	-1.07011	0.287709	0.981778	-0.0809474	chr12	15374513	-	Island	TSS1500	RERG	chr12	15064363	37	39	11	rs12316046_cg12304599
rs11780978	cg09155025	1.06958	0.287948	0.981778	0.0515343	chr8	145642024	+	Island	1stExon;TSS200	SLC39A4;SLC39A4	chr8	145034852	28	45	14	rs11780978_cg09155025
rs11780978	cg13486899	-1.06944	0.288009	0.981778	-0.0628499	chr8	146009417	-	N_Shelf	5'UTR	ZNF34	chr8	145034852	28	45	14	rs11780978_cg13486899
rs788748	cg22500876	-1.06871	0.288335	0.981778	-0.043259	chr7	45187902	-	OpenSea			chr7	46026181	22	39	26	rs788748_cg22500876
rs2605096	cg05037033	-1.06861	0.288379	0.981778	-0.0620289	chr1	219099343	-	OpenSea			chr1	219640680	38	38	11	rs2605096_cg05037033
rs11780978	cg20938454	-1.06815	0.288586	0.981778	-0.0451596	chr8	145104971	-	Island			chr8	145034852	28	45	14	rs11780978_cg20938454
rs598373	cg26103805	1.06726	0.288984	0.981778	0.0329451	chr11	118828955	+	OpenSea	3'UTR	UPK2	chr11	118576463	38	33	16	rs598373_cg26103805
rs9534442	cg11827376	-1.06642	0.289362	0.981778	-0.0612072	chr13	46485732	-	OpenSea			chr13	47152655	24	47	16	rs9534442_cg11827376
rs2832155	cg08249556	-1.06565	0.289711	0.981778	-0.0896116	chr21	30365104	+	Island	1stExon	RNF160	chr21	30393664	53	31	3	rs2832155_cg08249556
rs788748	cg11385933	1.06558	0.289741	0.981778	0.0575656	chr7	45431839	-	OpenSea			chr7	46026181	22	39	26	rs788748_cg11385933
rs1807968	cg07457305	1.06558	0.289741	0.981778	0.0575237	chr2	71118292	-	S_Shore			chr2	70712802	23	46	18	rs1807968_cg07457305
rs2521348	cg08734159	1.06555	0.289756	0.981778	0.0604447	chr17	67893251	+	OpenSea			chr17	67503501	29	40	18	rs2521348_cg08734159
rs10116772	cg14170181	-1.06541	0.289818	0.981778	-0.0686539	chr9	5114002	-	S_Shore	Body	JAK2	chr9	4290541	31	44	12	rs10116772_cg14170181
rs598373	cg01565343	1.06528	0.289875	0.981778	0.0450287	chr11	118774003	+	OpenSea	Body	BCL9L	chr11	118576463	38	33	16	rs598373_cg01565343
rs6893396	cg13652120	1.06459	0.290188	0.981778	0.039848	chr5	67430203	+	OpenSea			chr5	67818952	31	45	11	rs6893396_cg13652120
rs9534442	cg15179955	-1.06453	0.290212	0.981778	-0.0748402	chr13	46961661	+	Island	TSS200	C13orf18	chr13	47152655	24	47	16	rs9534442_cg15179955
rs598373	cg21096399	1.06452	0.290218	0.981778	0.0570101	chr11	119188145	+	S_Shore	TSS1500	MCAM	chr11	118576463	38	33	16	rs598373_cg21096399
rs1807968	cg26787256	1.06323	0.2908	0.981778	0.0432304	chr2	71695338	+	S_Shore	Body;Body;Body;Body;Body;Body;Body;Body;Body;Body;Body;Body;Body;Body	DYSF;DYSF;DYSF;DYSF;DYSF;DYSF;DYSF;DYSF;DYSF;DYSF;DYSF;DYSF;DYSF;DYSF	chr2	70712802	23	46	18	rs1807968_cg26787256
rs11780978	cg24042744	1.06254	0.291112	0.981778	0.0762917	chr8	145509547	-	N_Shore	Body	BOP1	chr8	145034852	28	45	14	rs11780978_cg24042744
rs6893396	cg12687157	-1.06244	0.291155	0.981778	-0.0732967	chr5	68710912	+	Island	TSS200;TSS200	MARVELD2;MARVELD2	chr5	67818952	31	45	11	rs6893396_cg12687157
rs11780978	cg22839093	-1.06205	0.291333	0.981778	-0.0985169	chr8	144668199	+	OpenSea	Body;Body;Body;Body;Body;Body;Body	EEF1D;EEF1D;EEF1D;EEF1D;EEF1D;EEF1D;EEF1D	chr8	145034852	28	45	14	rs11780978_cg22839093
rs6893396	cg12947103	1.0616	0.291532	0.981778	0.0736772	chr5	68392786	-	S_Shelf	Body;Body	SLC30A5;SLC30A5	chr5	67818952	31	45	11	rs6893396_cg12947103
rs11780978	cg02340818	-1.06101	0.291801	0.981778	-0.0960545	chr8	145808436	+	S_Shore	Body	KIAA1688	chr8	145034852	28	45	14	rs11780978_cg02340818
rs598373	cg20309703	1.05987	0.292317	0.981778	0.0739903	chr11	118481025	-	Island	5'UTR;5'UTR;5'UTR	PHLDB1;PHLDB1;PHLDB1	chr11	118576463	38	33	16	rs598373_cg20309703
rs11780978	cg16694634	-1.05943	0.292516	0.981778	-0.0533568	chr8	144952216	-	Island			chr8	145034852	28	45	14	rs11780978_cg16694634
rs11780978	cg01039898	-1.05941	0.292524	0.981778	-0.0566417	chr8	144145119	+	OpenSea			chr8	145034852	28	45	14	rs11780978_cg01039898
rs6766414	cg17786388	-1.05911	0.292661	0.981778	-0.11933	chr3	30647968	-	N_Shore	TSS200;TSS200	TGFBR2;TGFBR2	chr3	31488222	48	36	3	rs6766414_cg17786388
rs11780978	cg16499645	-1.05902	0.292701	0.981778	-0.055527	chr8	145654854	-	S_Shore	TSS1500;Body;TSS1500	VPS28;NFKBIL2;VPS28	chr8	145034852	28	45	14	rs11780978_cg16499645
rs10116772	cg13555519	-1.05887	0.292769	0.981778	-0.0875606	chr9	4224635	-	OpenSea	Body	GLIS3	chr9	4290541	31	44	12	rs10116772_cg13555519
rs9534442	cg13375696	1.05749	0.293393	0.981778	0.0917107	chr13	47090839	+	OpenSea			chr13	47152655	24	47	16	rs9534442_cg13375696
rs12316046	cg04029483	1.05624	0.293962	0.981778	0.0914925	chr12	15943686	-	S_Shore	TSS1500	EPS8	chr12	15064363	37	39	11	rs12316046_cg04029483
rs598373	cg13615650	1.05605	0.294046	0.981778	0.0653999	chr11	118123083	+	OpenSea	TSS200	MPZL3	chr11	118576463	38	33	16	rs598373_cg13615650
rs598373	cg13298528	1.05592	0.294105	0.981778	0.0592172	chr11	118763863	+	OpenSea	Body;TSS1500	CXCR5;CXCR5	chr11	118576463	38	33	16	rs598373_cg13298528
rs2605096	cg24583305	1.05577	0.294172	0.981778	0.15197	chr1	220220060	-	S_Shore	TSS200	EPRS	chr1	219640680	38	38	11	rs2605096_cg24583305
rs9534442	cg10323433	-1.05558	0.294262	0.981778	-0.158011	chr13	47471562	-	OpenSea	TSS1500;TSS1500	HTR2A;HTR2A	chr13	47152655	24	47	16	rs9534442_cg10323433
rs598373	cg26954138	1.05525	0.294409	0.981778	0.0888906	chr11	118437129	-	OpenSea	TSS1500;TSS1500	C11orf60;C11orf60	chr11	118576463	38	33	16	rs598373_cg26954138
rs2832155	cg09143663	-1.05507	0.294491	0.981778	-0.136755	chr21	30670416	+	N_Shore	TSS1500;TSS1500	BACH1;BACH1	chr21	30393664	53	31	3	rs2832155_cg09143663
rs11780978	cg07898713	1.05473	0.294648	0.981778	0.142212	chr8	145018822	-	Island	Body;Body;1stExon;Body;TSS1500;Body	PLEC1;PLEC1;PLEC1;PLEC1;PLEC1;PLEC1	chr8	145034852	28	45	14	rs11780978_cg07898713
rs11780978	cg10953863	-1.05472	0.294652	0.981778	-0.049225	chr8	144911662	-	Island	TSS1500;TSS200;TSS200	PUF60;PUF60;PUF60	chr8	145034852	28	45	14	rs11780978_cg10953863
rs598373	cg14826972	-1.05466	0.29468	0.981778	-0.0439893	chr11	118442924	+	N_Shore	TSS200;TSS200	ARCN1;ARCN1	chr11	118576463	38	33	16	rs598373_cg14826972
rs2832155	cg00847857	-1.05445	0.294774	0.981778	-0.0973282	chr21	30565636	+	OpenSea	TSS200	NCRNA00189	chr21	30393664	53	31	3	rs2832155_cg00847857
rs9534442	cg06476131	-1.05307	0.2954	0.982249	-0.125942	chr13	47471052	+	OpenSea	1stExon;1stExon;5'UTR;5'UTR	HTR2A;HTR2A;HTR2A;HTR2A	chr13	47152655	24	47	16	rs9534442_cg06476131
rs12316046	cg10296162	-1.05263	0.295604	0.982249	-0.0462609	chr12	14956242	-	Island	TSS1500;5'UTR	C12orf60;WBP11	chr12	15064363	37	39	11	rs12316046_cg10296162
rs598373	cg10045999	1.05087	0.296403	0.982249	0.137612	chr11	117714907	+	OpenSea	5'UTR;5'UTR;5'UTR;5'UTR;5'UTR	FXYD6;FXYD6;FXYD6;FXYD6;FXYD6	chr11	118576463	38	33	16	rs598373_cg10045999
rs11780978	cg22012530	1.05079	0.296442	0.982249	0.145686	chr8	144635309	-	Island	TSS1500	GSDMD	chr8	145034852	28	45	14	rs11780978_cg22012530
rs11780978	cg14529956	1.04986	0.296868	0.982249	0.0718054	chr8	144565335	+	Island	Body	ZC3H3	chr8	145034852	28	45	14	rs11780978_cg14529956
rs2832155	cg24753998	1.04969	0.296945	0.982249	0.130772	chr21	30452964	-	OpenSea	1stExon;5'UTR	C21orf7;C21orf7	chr21	30393664	53	31	3	rs2832155_cg24753998
rs11780978	cg10578482	-1.04964	0.296969	0.982249	-0.0329968	chr8	145111298	-	Island	Body	OPLAH	chr8	145034852	28	45	14	rs11780978_cg10578482
rs598373	cg23281012	1.04906	0.297232	0.982249	0.0771008	chr11	118992792	-	S_Shore	5'UTR;5'UTR	HINFP;HINFP	chr11	118576463	38	33	16	rs598373_cg23281012
rs9534442	cg00613224	1.04797	0.29773	0.982249	0.0767736	chr13	46425712	+	OpenSea	1stExon	SIAH3	chr13	47152655	24	47	16	rs9534442_cg00613224
rs6893396	cg09862193	-1.04775	0.297831	0.982249	-0.129855	chr5	67830153	-	OpenSea			chr5	67818952	31	45	11	rs6893396_cg09862193
rs2521348	cg18419576	1.04747	0.297959	0.982249	0.077581	chr17	66504887	+	N_Shelf			chr17	67503501	29	40	18	rs2521348_cg18419576
rs10116772	cg21184111	-1.04745	0.297968	0.982249	-0.0817671	chr9	4792285	+	N_Shore	TSS1500	RCL1	chr9	4290541	31	44	12	rs10116772_cg21184111
rs11780978	cg12549512	-1.04535	0.298932	0.982249	-0.059213	chr8	145137100	-	N_Shore	TSS1500	GPAA1	chr8	145034852	28	45	14	rs11780978_cg12549512
rs11780978	cg13372862	-1.04493	0.299128	0.982249	-0.0811936	chr8	145235328	-	Island	Body;Body;Body	HEATR7A;HEATR7A;HEATR7A	chr8	145034852	28	45	14	rs11780978_cg13372862
rs6893396	cg01276222	-1.04456	0.299298	0.982249	-0.139908	chr5	68463558	-	S_Shore	Body	CCNB1	chr5	67818952	31	45	11	rs6893396_cg01276222
rs11780978	cg14029903	1.04438	0.29938	0.982249	0.08653	chr8	145823386	+	N_Shore	Body	KIAA1688	chr8	145034852	28	45	14	rs11780978_cg14029903
rs6893396	cg17229173	1.04425	0.299437	0.982249	0.080274	chr5	67483875	+	OpenSea			chr5	67818952	31	45	11	rs6893396_cg17229173
rs10116772	cg14199540	1.0435	0.299785	0.982249	0.0799805	chr9	3305273	+	OpenSea	Body;Body	RFX3;RFX3	chr9	4290541	31	44	12	rs10116772_cg14199540
rs2832155	cg09787442	-1.0432	0.29992	0.982249	-0.0653854	chr21	31119294	+	OpenSea	Body;TSS1500;Body	GRIK1;NCRNA00110;GRIK1	chr21	30393664	53	31	3	rs2832155_cg09787442
rs788748	cg05989740	-1.04184	0.300546	0.982249	-0.0308425	chr7	45808553	+	Island	Body	SEPT13	chr7	46026181	22	39	26	rs788748_cg05989740
rs6766414	cg25507803	-1.04125	0.300818	0.982249	-0.147121	chr3	31875376	+	OpenSea	Body	OSBPL10	chr3	31488222	48	36	3	rs6766414_cg25507803
rs11780978	cg15970074	-1.0411	0.30089	0.982249	-0.0514647	chr8	144908222	-	N_Shelf	Body;Body;5'UTR	PUF60;PUF60;PUF60	chr8	145034852	28	45	14	rs11780978_cg15970074
rs598373	cg18718634	1.04086	0.301	0.982249	0.0381659	chr11	118023765	+	Island	TSS200;TSS200	SCN4B;SCN4B	chr11	118576463	38	33	16	rs598373_cg18718634
rs598373	cg27472151	1.04071	0.301067	0.982249	0.0818193	chr11	118956135	-	S_Shore	Body	HMBS	chr11	118576463	38	33	16	rs598373_cg27472151
rs11780978	cg00019576	-1.04041	0.301209	0.982249	-0.0445689	chr8	144337537	-	Island	3'UTR	ZFP41	chr8	145034852	28	45	14	rs11780978_cg00019576
rs1807968	cg21358380	-1.03996	0.301417	0.982249	-0.0738984	chr2	70353785	+	S_Shore	TSS1500	LOC100133985	chr2	70712802	23	46	18	rs1807968_cg21358380
rs11780978	cg18649319	-1.03965	0.30156	0.982249	-0.111748	chr8	144631768	-	Island			chr8	145034852	28	45	14	rs11780978_cg18649319
rs11780978	cg10298205	1.03805	0.3023	0.982249	0.059282	chr8	144661917	-	S_Shore	3'UTR;3'UTR;3'UTR;3'UTR;TSS1500;3'UTR;3'UTR;3'UTR	EEF1D;EEF1D;EEF1D;EEF1D;NAPRT1;EEF1D;EEF1D;EEF1D	chr8	145034852	28	45	14	rs11780978_cg10298205
rs598373	cg20748955	1.03787	0.302383	0.982249	0.0489877	chr11	118016902	+	Island	Body;TSS1500;TSS1500;Body	SCN4B;SCN4B;SCN4B;SCN4B	chr11	118576463	38	33	16	rs598373_cg20748955
rs11780978	cg13984060	1.03737	0.302612	0.982249	0.12333	chr8	145018816	-	Island	Body;Body;1stExon;Body;TSS1500;Body	PLEC1;PLEC1;PLEC1;PLEC1;PLEC1;PLEC1	chr8	145034852	28	45	14	rs11780978_cg13984060
rs2832155	cg24359868	1.03597	0.303263	0.982249	0.0833559	chr21	30261524	-	S_Shelf			chr21	30393664	53	31	3	rs2832155_cg24359868
rs1807968	cg15016734	-1.03548	0.303487	0.982249	-0.0731451	chr2	70889324	+	OpenSea	3'UTR;3'UTR;3'UTR	ADD2;ADD2;ADD2	chr2	70712802	23	46	18	rs1807968_cg15016734
rs1807968	cg23400904	1.03515	0.30364	0.982249	0.0587757	chr2	70418872	-	S_Shore	TSS1500	C2orf42	chr2	70712802	23	46	18	rs1807968_cg23400904
rs12316046	cg17768691	1.03514	0.303647	0.982249	0.109409	chr12	14720948	+	Island	TSS200	PLBD1	chr12	15064363	37	39	11	rs12316046_cg17768691
rs9534442	cg22152521	1.03429	0.304041	0.982249	0.081761	chr13	46543137	-	OpenSea	Body	ZC3H13	chr13	47152655	24	47	16	rs9534442_cg22152521
rs2605096	cg19313660	-1.0338	0.30427	0.982249	-0.0701177	chr1	219606404	-	OpenSea			chr1	219640680	38	38	11	rs2605096_cg19313660
rs11780978	cg07419619	-1.03284	0.304713	0.982249	-0.0789801	chr8	145967450	-	OpenSea	Body	ZNF251	chr8	145034852	28	45	14	rs11780978_cg07419619
rs598373	cg24994249	1.03138	0.305396	0.982249	0.0396352	chr11	118230048	-	N_Shore	TSS1500	UBE4A	chr11	118576463	38	33	16	rs598373_cg24994249
rs11780978	cg02479691	1.02997	0.306052	0.982249	0.0430694	chr8	144773877	-	N_Shelf	Body;Body;Body	ZNF707;ZNF707;ZNF707	chr8	145034852	28	45	14	rs11780978_cg02479691
rs9534442	cg00452530	-1.02943	0.306304	0.982249	-0.0715793	chr13	46543059	-	OpenSea	Body	ZC3H13	chr13	47152655	24	47	16	rs9534442_cg00452530
rs11780978	cg01942003	1.02929	0.306371	0.982249	0.0843315	chr8	144776547	+	Island	Body;Body;Body	ZNF707;ZNF707;ZNF707	chr8	145034852	28	45	14	rs11780978_cg01942003
rs11780978	cg14390179	1.02914	0.30644	0.982249	0.0482285	chr8	145662220	-	Island	Body	NFKBIL2	chr8	145034852	28	45	14	rs11780978_cg14390179
rs1807968	cg08252325	1.02857	0.306705	0.982249	0.0715778	chr2	71098940	-	Island			chr2	70712802	23	46	18	rs1807968_cg08252325
rs12316046	cg10614021	-1.0285	0.306738	0.982249	-0.0565409	chr12	14134486	-	N_Shore	TSS1500	GRIN2B	chr12	15064363	37	39	11	rs12316046_cg10614021
rs6893396	cg00534133	1.02712	0.307384	0.982249	0.0417366	chr5	68485420	-	Island	1stExon;5'UTR	CENPH;CENPH	chr5	67818952	31	45	11	rs6893396_cg00534133
rs11780978	cg00831710	1.02704	0.307422	0.982249	0.149961	chr8	144240945	+	Island	Body;Body;Body	LY6H;LY6H;LY6H	chr8	145034852	28	45	14	rs11780978_cg00831710
rs1807968	cg00493804	1.02687	0.307502	0.982249	0.0386338	chr2	70352257	+	Island	Body	LOC100133985	chr2	70712802	23	46	18	rs1807968_cg00493804
rs598373	cg07888967	1.02678	0.307545	0.982249	0.0506975	chr11	117666872	-	Island	Body	DSCAML1	chr11	118576463	38	33	16	rs598373_cg07888967
rs1807968	cg11220663	1.02638	0.30773	0.982249	0.0836399	chr2	70994863	-	Island	5'UTR;5'UTR;5'UTR;5'UTR;5'UTR	ADD2;ADD2;ADD2;ADD2;ADD2	chr2	70712802	23	46	18	rs1807968_cg11220663
rs598373	cg19182353	1.02638	0.307731	0.982249	0.051486	chr11	118479428	+	Island	5'UTR;5'UTR;5'UTR	PHLDB1;PHLDB1;PHLDB1	chr11	118576463	38	33	16	rs598373_cg19182353
rs11780978	cg08468965	1.02615	0.307841	0.982249	0.0566837	chr8	145736716	+	N_Shore	3'UTR	RECQL4	chr8	145034852	28	45	14	rs11780978_cg08468965
rs598373	cg16196984	1.02606	0.307879	0.982249	0.0604325	chr11	119455341	+	Island			chr11	118576463	38	33	16	rs598373_cg16196984
rs11780978	cg00338685	-1.026	0.307908	0.982249	-0.079789	chr8	144883443	-	N_Shore	Body;Body	SCRIB;SCRIB	chr8	145034852	28	45	14	rs11780978_cg00338685
rs11780978	cg18145080	-1.026	0.307909	0.982249	-0.119026	chr8	144640397	-	Island	TSS200;5'UTR	GSDMD;GSDMD	chr8	145034852	28	45	14	rs11780978_cg18145080
rs598373	cg26502489	-1.02559	0.3081	0.982249	-0.0592764	chr11	118048546	+	OpenSea	TSS1500	SCN2B	chr11	118576463	38	33	16	rs598373_cg26502489
rs12316046	cg25829154	1.02553	0.308129	0.982249	0.07152	chr12	16064194	-	Island	1stExon;5'UTR	DERA;DERA	chr12	15064363	37	39	11	rs12316046_cg25829154
rs11780978	cg11375264	-1.0249	0.308422	0.982249	-0.0836758	chr8	145113211	-	Island	Body	OPLAH	chr8	145034852	28	45	14	rs11780978_cg11375264
rs11780978	cg01958481	-1.02467	0.308532	0.982249	-0.0809202	chr8	144791650	+	S_Shore	TSS1500	LOC100130274	chr8	145034852	28	45	14	rs11780978_cg01958481
rs2521348	cg13063335	1.02456	0.308586	0.982249	0.0599235	chr17	67448241	+	OpenSea	Body	MAP2K6	chr17	67503501	29	40	18	rs2521348_cg13063335
rs11780978	cg12050750	1.02446	0.308633	0.982249	0.0518009	chr8	145938126	-	N_Shore			chr8	145034852	28	45	14	rs11780978_cg12050750
rs6893396	cg27081745	1.02436	0.308676	0.982249	0.0744039	chr5	67627382	+	OpenSea			chr5	67818952	31	45	11	rs6893396_cg27081745
rs11780978	cg03571145	-1.02391	0.308889	0.982249	-0.0377272	chr8	146021168	+	N_Shelf			chr8	145034852	28	45	14	rs11780978_cg03571145
rs788748	cg04610108	1.02301	0.309312	0.982249	0.0446832	chr7	45140740	+	OpenSea	Body;Body;Body	TBRG4;TBRG4;TBRG4	chr7	46026181	22	39	26	rs788748_cg04610108
rs788748	cg13523557	-1.02296	0.309335	0.982249	-0.0888768	chr7	45613725	-	Island	TSS1500	ADCY1	chr7	46026181	22	39	26	rs788748_cg13523557
rs11780978	cg22989161	1.02177	0.309896	0.982249	0.0559912	chr8	145531953	+	OpenSea	Body	HSF1	chr8	145034852	28	45	14	rs11780978_cg22989161
rs9534442	cg05699739	1.02136	0.310086	0.982249	0.0935911	chr13	47373579	-	S_Shelf			chr13	47152655	24	47	16	rs9534442_cg05699739
rs598373	cg17129755	-1.01965	0.310893	0.982249	-0.0476184	chr11	118436816	-	OpenSea	TSS200;TSS200	C11orf60;C11orf60	chr11	118576463	38	33	16	rs598373_cg17129755
rs598373	cg24609752	-1.0194	0.311009	0.982249	-0.0576575	chr11	118992257	+	Island	TSS200;TSS200	HINFP;HINFP	chr11	118576463	38	33	16	rs598373_cg24609752
rs12316046	cg16815991	1.01897	0.311212	0.982249	0.0553443	chr12	14133129	+	N_Shore	TSS200	GRIN2B	chr12	15064363	37	39	11	rs12316046_cg16815991
rs4867568	cg01116161	1.0184	0.311482	0.982249	0.0840328	chr5	28810402	+	Island			chr5	28549181	24	47	16	rs4867568_cg01116161
rs11780978	cg17965359	1.01812	0.311614	0.982249	0.0710933	chr8	145577099	-	Island	Body	C8ORFK29	chr8	145034852	28	45	14	rs11780978_cg17965359
rs598373	cg00499837	1.01776	0.311785	0.982249	0.0624006	chr11	119542542	+	OpenSea	Body;Body	PVRL1;PVRL1	chr11	118576463	38	33	16	rs598373_cg00499837
rs11780978	cg06746154	-1.01726	0.31202	0.982249	-0.0396875	chr8	145137177	-	Island	TSS1500	GPAA1	chr8	145034852	28	45	14	rs11780978_cg06746154
rs598373	cg25643644	1.01662	0.312325	0.982249	0.0503314	chr11	118210017	+	OpenSea	Body;Body	CD3D;CD3D	chr11	118576463	38	33	16	rs598373_cg25643644
rs598373	cg10070578	1.01591	0.312662	0.982249	0.0506019	chr11	118928079	-	Island	TSS200;TSS200	HYOU1;HYOU1	chr11	118576463	38	33	16	rs598373_cg10070578
rs4383836	cg14911472	-1.01577	0.312728	0.982249	-0.104776	chr6	131949010	-	N_Shore	Body;Body	MED23;MED23	chr6	132063846	58	26	3	rs4383836_cg14911472
rs10116772	cg13749266	-1.01379	0.313664	0.982249	-0.0951234	chr9	4133112	-	OpenSea	Body;5'UTR	GLIS3;GLIS3	chr9	4290541	31	44	12	rs10116772_cg13749266
rs11780978	cg26073101	-1.01302	0.314029	0.982249	-0.038064	chr8	144671777	-	OpenSea	Body;5'UTR;5'UTR;5'UTR;Body;5'UTR;Body	EEF1D;EEF1D;EEF1D;EEF1D;EEF1D;EEF1D;EEF1D	chr8	145034852	28	45	14	rs11780978_cg26073101
rs11780978	cg26202697	-1.01284	0.314114	0.982249	-0.0548909	chr8	145608470	-	OpenSea	Body	ADCK5	chr8	145034852	28	45	14	rs11780978_cg26202697
rs11780978	cg25206157	1.01273	0.314166	0.982249	0.0741279	chr8	144368438	+	N_Shelf			chr8	145034852	28	45	14	rs11780978_cg25206157
rs9534442	cg09798090	1.01152	0.314741	0.982249	0.0258857	chr13	47472140	-	OpenSea	TSS1500;TSS1500	HTR2A;HTR2A	chr13	47152655	24	47	16	rs9534442_cg09798090
rs11780978	cg23285732	-1.0113	0.31485	0.982249	-0.0824706	chr8	145138351	-	S_Shore	Body	GPAA1	chr8	145034852	28	45	14	rs11780978_cg23285732
rs4383836	cg15698945	-1.01129	0.314854	0.982249	-0.0861675	chr6	132858597	-	OpenSea	TSS1500	TAAR9	chr6	132063846	58	26	3	rs4383836_cg15698945
rs9534442	cg06650250	-1.01045	0.315254	0.982249	-0.12954	chr13	47197058	+	OpenSea	Body;Body;Body	LRCH1;LRCH1;LRCH1	chr13	47152655	24	47	16	rs9534442_cg06650250
rs2521348	cg01517431	-1.01029	0.315326	0.982249	-0.0695597	chr17	67057775	-	OpenSea	TSS1500	ABCA9	chr17	67503501	29	40	18	rs2521348_cg01517431
rs11780978	cg07118139	1.00975	0.315585	0.982249	0.0937246	chr8	144816194	+	Island	TSS1500	FAM83H	chr8	145034852	28	45	14	rs11780978_cg07118139
rs2605096	cg18086868	1.00912	0.315887	0.982249	0.0828793	chr1	220463627	+	OpenSea			chr1	219640680	38	38	11	rs2605096_cg18086868
rs11780978	cg19129839	-1.00798	0.316429	0.982249	-0.0443722	chr8	144854795	-	S_Shore			chr8	145034852	28	45	14	rs11780978_cg19129839
rs11780978	cg08302650	1.00779	0.316518	0.982249	0.0817091	chr8	145750040	-	Island	Body;3'UTR	LRRC24;LRRC14	chr8	145034852	28	45	14	rs11780978_cg08302650
rs598373	cg23793599	1.00752	0.316647	0.982249	0.0907562	chr11	117749424	-	S_Shore	TSS1500	FXYD6	chr11	118576463	38	33	16	rs598373_cg23793599
rs11780978	cg05084610	-1.00704	0.316878	0.982249	-0.114108	chr8	145845573	-	S_Shore			chr8	145034852	28	45	14	rs11780978_cg05084610
rs2521348	cg00797102	1.00685	0.316967	0.982249	0.0992348	chr17	68168184	-	S_Shelf	5'UTR	KCNJ2	chr17	67503501	29	40	18	rs2521348_cg00797102
rs788748	cg03779078	1.00673	0.317026	0.982249	0.0704926	chr7	45554419	-	OpenSea			chr7	46026181	22	39	26	rs788748_cg03779078
rs788748	cg17715855	1.00673	0.317028	0.982249	0.0936218	chr7	46791194	+	OpenSea			chr7	46026181	22	39	26	rs788748_cg17715855
rs11780978	cg08877142	1.00634	0.317213	0.982249	0.0717314	chr8	145661886	+	N_Shore	Body	NFKBIL2	chr8	145034852	28	45	14	rs11780978_cg08877142
rs11780978	cg06465371	-1.00618	0.317291	0.982249	-0.0441845	chr8	144807941	-	N_Shore	3'UTR	FAM83H	chr8	145034852	28	45	14	rs11780978_cg06465371
rs2521348	cg24500145	1.00555	0.317589	0.982249	0.0608191	chr17	67430018	-	OpenSea	Body	MAP2K6	chr17	67503501	29	40	18	rs2521348_cg24500145
rs788748	cg03744842	1.00531	0.317707	0.982249	0.0938193	chr7	45067319	+	OpenSea	Body;1stExon;Body;Body;Body	CCM2;CCM2;CCM2;CCM2;CCM2	chr7	46026181	22	39	26	rs788748_cg03744842
rs6766414	cg02059034	-1.00493	0.317886	0.982249	-0.0953882	chr3	32279948	-	Island	TSS1500	CMTM8	chr3	31488222	48	36	3	rs6766414_cg02059034
rs788748	cg20850023	1.00469	0.318002	0.982249	0.0697372	chr7	45962185	-	S_Shore	TSS1500;TSS1500	IGFBP3;IGFBP3	chr7	46026181	22	39	26	rs788748_cg20850023
rs11780978	cg07776993	-1.00421	0.318233	0.982249	-0.103007	chr8	145596943	-	N_Shore	TSS1500	ADCK5	chr8	145034852	28	45	14	rs11780978_cg07776993
rs12316046	cg01868559	-1.00404	0.318311	0.982249	-0.0731863	chr12	16034962	-	Island	TSS1500	STRAP	chr12	15064363	37	39	11	rs12316046_cg01868559
rs2521348	cg05147765	-1.00392	0.318372	0.982249	-0.0632197	chr17	66555864	-	OpenSea	Body;TSS1500	FAM20A;FAM20A	chr17	67503501	29	40	18	rs2521348_cg05147765
rs4383836	cg24017555	1.00391	0.318375	0.982249	0.105802	chr6	131781271	-	OpenSea			chr6	132063846	58	26	3	rs4383836_cg24017555
rs11780978	cg08304080	-1.00315	0.318741	0.982249	-0.0701098	chr8	144204145	-	OpenSea			chr8	145034852	28	45	14	rs11780978_cg08304080
rs11780978	cg12439432	1.00219	0.319202	0.982249	0.0497478	chr8	145163960	-	Island	Body	KIAA1875	chr8	145034852	28	45	14	rs11780978_cg12439432
rs6766414	cg10789050	1.00213	0.319227	0.982249	0.0889347	chr3	31713847	-	OpenSea	Body	OSBPL10	chr3	31488222	48	36	3	rs6766414_cg10789050
rs598373	cg02213487	-1.00047	0.320027	0.982249	-0.0364559	chr11	118928076	-	Island	TSS200;TSS200	HYOU1;HYOU1	chr11	118576463	38	33	16	rs598373_cg02213487
rs598373	cg18857871	1.00018	0.320166	0.982249	0.0845019	chr11	118064634	-	OpenSea	3'UTR;3'UTR	AMICA1;AMICA1	chr11	118576463	38	33	16	rs598373_cg18857871
rs9534442	cg05724742	1.00016	0.320175	0.982249	0.0608602	chr13	46559785	+	OpenSea	Body	ZC3H13	chr13	47152655	24	47	16	rs9534442_cg05724742
rs1807968	cg11056435	-0.999999	0.320253	0.982249	-0.0731021	chr2	69969221	-	Island	5'UTR;1stExon	ANXA4;ANXA4	chr2	70712802	23	46	18	rs1807968_cg11056435
rs9534442	cg24403711	0.998678	0.320888	0.982249	0.0695605	chr13	46363388	+	OpenSea	Body	SIAH3	chr13	47152655	24	47	16	rs9534442_cg24403711
rs4383836	cg06374472	0.998635	0.320909	0.982249	0.0600594	chr6	132891457	+	OpenSea	TSS200	TAAR6	chr6	132063846	58	26	3	rs4383836_cg06374472
rs6893396	cg26556492	-0.99723	0.321587	0.982249	-0.0745737	chr5	68431589	+	OpenSea			chr5	67818952	31	45	11	rs6893396_cg26556492
rs11780978	cg21414636	-0.996289	0.32204	0.982249	-0.047243	chr8	144925328	-	S_Shore	TSS1500	NRBP2	chr8	145034852	28	45	14	rs11780978_cg21414636
rs2521348	cg14235676	0.99624	0.322064	0.982249	0.0707495	chr17	66508939	+	Island	5'UTR;5'UTR;5'UTR	PRKAR1A;PRKAR1A;PRKAR1A	chr17	67503501	29	40	18	rs2521348_cg14235676
rs11780978	cg11848483	0.996199	0.322084	0.982249	0.0984359	chr8	144543486	+	OpenSea	Body	ZC3H3	chr8	145034852	28	45	14	rs11780978_cg11848483
rs10116772	cg16438069	-0.99601	0.322175	0.982249	-0.091564	chr9	4488463	-	N_Shore			chr9	4290541	31	44	12	rs10116772_cg16438069
rs11780978	cg09957864	0.9944	0.322954	0.982249	0.228964	chr8	145728526	-	N_Shore	TSS1500	GPT	chr8	145034852	28	45	14	rs11780978_cg09957864
rs11780978	cg16752925	0.994262	0.32302	0.982249	0.0642181	chr8	145235335	-	Island	Body;Body;Body	HEATR7A;HEATR7A;HEATR7A	chr8	145034852	28	45	14	rs11780978_cg16752925
rs10116772	cg13430118	-0.994038	0.323129	0.982249	-0.0825975	chr9	5041787	+	Island	Body	JAK2	chr9	4290541	31	44	12	rs10116772_cg13430118
rs12316046	cg03718416	-0.992921	0.323669	0.982249	-0.108786	chr12	15917626	+	OpenSea	5'UTR	EPS8	chr12	15064363	37	39	11	rs12316046_cg03718416
rs598373	cg22882011	0.992415	0.323915	0.982249	0.0479448	chr11	118436902	+	OpenSea	TSS200;TSS200	C11orf60;C11orf60	chr11	118576463	38	33	16	rs598373_cg22882011
rs1807968	cg18529569	-0.992349	0.323947	0.982249	-0.06529	chr2	70169911	+	OpenSea	3'UTR	MXD1	chr2	70712802	23	46	18	rs1807968_cg18529569
rs11780978	cg23044929	-0.992228	0.324005	0.982249	-0.0678676	chr8	145706567	+	S_Shelf			chr8	145034852	28	45	14	rs11780978_cg23044929
rs11780978	cg25176534	0.991997	0.324117	0.982249	0.0869943	chr8	144407583	+	OpenSea	Body	TOP1MT	chr8	145034852	28	45	14	rs11780978_cg25176534
rs11780978	cg04904458	-0.991276	0.324467	0.982249	-0.0765243	chr8	144948315	+	S_Shore	TSS1500	EPPK1	chr8	145034852	28	45	14	rs11780978_cg04904458
rs12316046	cg10257407	-0.991089	0.324558	0.982249	-0.085741	chr12	16032825	-	N_Shelf			chr12	15064363	37	39	11	rs12316046_cg10257407
rs598373	cg16979575	0.989437	0.32536	0.982249	0.0757632	chr11	118799782	-	S_Shelf			chr11	118576463	38	33	16	rs598373_cg16979575
rs6766414	cg23221915	0.98936	0.325397	0.982249	0.0438144	chr3	32148175	-	Island	1stExon;5'UTR	GPD1L;GPD1L	chr3	31488222	48	36	3	rs6766414_cg23221915
rs11780978	cg05062418	0.988894	0.325624	0.982249	0.0770626	chr8	144070780	+	OpenSea	Body	LOC100133669	chr8	145034852	28	45	14	rs11780978_cg05062418
rs9534442	cg25827710	0.988883	0.325629	0.982249	0.0545761	chr13	46742802	-	OpenSea	5'UTR	LCP1	chr13	47152655	24	47	16	rs9534442_cg25827710
rs1807968	cg21174435	-0.988839	0.325651	0.982249	-0.0548751	chr2	69871627	-	Island	TSS1500	AAK1	chr2	70712802	23	46	18	rs1807968_cg21174435
rs11780978	cg00820958	-0.988438	0.325846	0.982249	-0.0967232	chr8	146032149	+	N_Shore	Body	ZNF517	chr8	145034852	28	45	14	rs11780978_cg00820958
rs11780978	cg18800100	-0.988085	0.326018	0.982249	-0.0893817	chr8	144696356	-	Island	Body	TSTA3	chr8	145034852	28	45	14	rs11780978_cg18800100
rs598373	cg05045027	-0.985458	0.327298	0.982249	-0.0741401	chr11	119331282	+	OpenSea			chr11	118576463	38	33	16	rs598373_cg05045027
rs1807968	cg14784608	-0.985206	0.327421	0.982249	-0.0391419	chr2	70781101	+	Island	1stExon;5'UTR;5'UTR;1stExon	TGFA;TGFA;TGFA;TGFA	chr2	70712802	23	46	18	rs1807968_cg14784608
rs9534442	cg12352347	0.984224	0.3279	0.982249	0.0922143	chr13	46785668	+	OpenSea			chr13	47152655	24	47	16	rs9534442_cg12352347
rs11780978	cg13302823	-0.983925	0.328047	0.982249	-0.0586046	chr8	145559792	+	Island	1stExon	SCRT1	chr8	145034852	28	45	14	rs11780978_cg13302823
rs1807968	cg20863949	0.982358	0.328813	0.982249	0.0516131	chr2	71213618	+	OpenSea	3'UTR	TEX261	chr2	70712802	23	46	18	rs1807968_cg20863949
rs1807968	cg07358267	-0.982305	0.328839	0.982249	-0.074947	chr2	71504232	+	Island			chr2	70712802	23	46	18	rs1807968_cg07358267
rs2605096	cg11379360	-0.982148	0.328916	0.982249	-0.0840944	chr1	220263525	-	N_Shelf	TSS1500	BPNT1	chr1	219640680	38	38	11	rs2605096_cg11379360
rs11780978	cg04204438	0.981188	0.329386	0.982249	0.0689723	chr8	145634756	-	Island	TSS200	CPSF1	chr8	145034852	28	45	14	rs11780978_cg04204438
rs598373	cg20929545	-0.981177	0.329392	0.982249	-0.0472219	chr11	118958046	+	S_Shelf	TSS1500;Body	HMBS;HMBS	chr11	118576463	38	33	16	rs598373_cg20929545
rs11780978	cg21962760	0.980689	0.329631	0.982249	0.0410495	chr8	144803661	+	S_Shelf	Body	MAPK15	chr8	145034852	28	45	14	rs11780978_cg21962760
rs11780978	cg04404240	-0.980635	0.329657	0.982249	-0.0797573	chr8	144325376	+	N_Shelf			chr8	145034852	28	45	14	rs11780978_cg04404240
rs598373	cg02124747	0.980238	0.329852	0.982249	0.0611479	chr11	118800461	+	S_Shelf			chr11	118576463	38	33	16	rs598373_cg02124747
rs11780978	cg11585820	-0.979917	0.330009	0.982249	-0.081452	chr8	145925948	-	Island			chr8	145034852	28	45	14	rs11780978_cg11585820
rs788748	cg11299624	0.97853	0.33069	0.982249	0.0361421	chr7	45151356	+	Island	TSS200;TSS200;TSS200	TBRG4;TBRG4;TBRG4	chr7	46026181	22	39	26	rs788748_cg11299624
rs10116772	cg13895441	0.978499	0.330706	0.982249	0.101153	chr9	3741918	-	OpenSea			chr9	4290541	31	44	12	rs10116772_cg13895441
rs2832155	cg24568646	-0.977884	0.331008	0.982249	-0.0996996	chr21	30446238	+	Island	TSS1500	CCT8	chr21	30393664	53	31	3	rs2832155_cg24568646
rs11780978	cg06418721	-0.976733	0.331574	0.982249	-0.0943023	chr8	144330593	+	N_Shore	5'UTR	ZFP41	chr8	145034852	28	45	14	rs11780978_cg06418721
rs598373	cg10505791	0.976106	0.331883	0.982249	0.0511135	chr11	118928229	-	Island	TSS1500;TSS1500	HYOU1;HYOU1	chr11	118576463	38	33	16	rs598373_cg10505791
rs2832155	cg00301601	0.97571	0.332078	0.982249	0.04977	chr21	30397148	-	Island	5'UTR;5'UTR;5'UTR	USP16;USP16;USP16	chr21	30393664	53	31	3	rs2832155_cg00301601
rs12316046	cg07112131	0.975612	0.332126	0.982249	0.121058	chr12	14926909	-	N_Shore	TSS1500;TSS1500	H2AFJ;H2AFJ	chr12	15064363	37	39	11	rs12316046_cg07112131
rs1807968	cg09922871	0.975344	0.332258	0.982249	0.0619882	chr2	71559595	+	S_Shore	5'UTR;5'UTR	ZNF638;ZNF638	chr2	70712802	23	46	18	rs1807968_cg09922871
rs598373	cg17168875	-0.97496	0.332447	0.982249	-0.0685638	chr11	119023062	-	S_Shelf	Body;Body	ABCG4;ABCG4	chr11	118576463	38	33	16	rs598373_cg17168875
rs4383836	cg15582891	-0.974821	0.332516	0.982249	-0.0999293	chr6	132967028	+	OpenSea	1stExon	TAAR1	chr6	132063846	58	26	3	rs4383836_cg15582891
rs11780978	cg24903703	0.974758	0.332547	0.982249	0.0400389	chr8	144766497	-	Island	TSS200;TSS200;TSS200	ZNF707;ZNF707;ZNF707	chr8	145034852	28	45	14	rs11780978_cg24903703
rs11780978	cg11031064	0.974467	0.332691	0.982249	0.0906153	chr8	144651767	+	Island	Body	C8orf73	chr8	145034852	28	45	14	rs11780978_cg11031064
rs1807968	cg14339650	0.974253	0.332796	0.982249	0.0539597	chr2	71384571	+	OpenSea			chr2	70712802	23	46	18	rs1807968_cg14339650
rs1807968	cg23513644	-0.973375	0.33323	0.982249	-0.0738855	chr2	71357140	-	N_Shore	TSS1500;Body	MPHOSPH10;MCEE	chr2	70712802	23	46	18	rs1807968_cg23513644
rs9534442	cg12378831	-0.973039	0.333396	0.982249	-0.0760533	chr13	46626792	+	Island	5'UTR	ZC3H13	chr13	47152655	24	47	16	rs9534442_cg12378831
rs1807968	ch.2.1615265F	0.97291	0.333459	0.982249	0.0680701	chr2	71303421	+	OpenSea	Body	NAGK	chr2	70712802	23	46	18	rs1807968_ch.2.1615265F
rs4383836	cg16178743	-0.972658	0.333584	0.982249	-0.145066	chr6	131895275	+	OpenSea	Body;3'UTR	ARG1;MED23	chr6	132063846	58	26	3	rs4383836_cg16178743
rs11780978	cg13249870	0.972283	0.333769	0.982249	0.0986149	chr8	144879867	-	OpenSea	Body;Body	SCRIB;SCRIB	chr8	145034852	28	45	14	rs11780978_cg13249870
rs1807968	cg08542804	0.971025	0.334392	0.982249	0.0855516	chr2	70141812	-	Island	TSS1500	MXD1	chr2	70712802	23	46	18	rs1807968_cg08542804
rs1807968	cg07094440	0.970611	0.334596	0.982249	0.0347068	chr2	71126524	-	N_Shore	TSS1500	VAX2	chr2	70712802	23	46	18	rs1807968_cg07094440
rs788748	cg11343713	0.970487	0.334658	0.982249	0.0421352	chr7	45749313	+	OpenSea	Body	ADCY1	chr7	46026181	22	39	26	rs788748_cg11343713
rs11780978	cg12742018	0.970239	0.334781	0.982249	0.0371395	chr8	145822119	+	N_Shore	Body	KIAA1688	chr8	145034852	28	45	14	rs11780978_cg12742018
rs11780978	cg25642217	0.970229	0.334785	0.982249	0.0406985	chr8	145754559	+	Island	TSS200	MGC70857	chr8	145034852	28	45	14	rs11780978_cg25642217
rs11780978	cg01566544	-0.970165	0.334817	0.982249	-0.0552307	chr8	144399214	+	Island	Body	TOP1MT	chr8	145034852	28	45	14	rs11780978_cg01566544
rs12316046	cg11241498	-0.969913	0.334942	0.982249	-0.0798938	chr12	14134816	-	Island			chr12	15064363	37	39	11	rs12316046_cg11241498
rs11780978	cg24312082	0.969683	0.335056	0.982249	0.0326887	chr8	144775186	+	N_Shore	Body;Body;Body	ZNF707;ZNF707;ZNF707	chr8	145034852	28	45	14	rs11780978_cg24312082
rs1807968	cg05818854	0.969676	0.335059	0.982249	0.072545	chr2	71295273	+	Island	TSS200	NAGK	chr2	70712802	23	46	18	rs1807968_cg05818854
rs11780978	cg17951388	-0.969245	0.335273	0.982249	-0.064065	chr8	145113930	+	N_Shore	Body	OPLAH	chr8	145034852	28	45	14	rs11780978_cg17951388
rs1807968	cg07040133	0.969001	0.335394	0.982249	0.0503536	chr2	71222097	+	Island	TSS200	TEX261	chr2	70712802	23	46	18	rs1807968_cg07040133
rs11780978	cg04836151	-0.968757	0.335515	0.982249	-0.0670686	chr8	144213766	+	OpenSea			chr8	145034852	28	45	14	rs11780978_cg04836151
rs6893396	cg15089097	0.968755	0.335516	0.982249	0.0766536	chr5	68485177	-	N_Shore	TSS200	CENPH	chr5	67818952	31	45	11	rs6893396_cg15089097
rs788748	cg05823605	0.968267	0.335758	0.982249	0.0588827	chr7	45928133	+	Island	1stExon;5'UTR	IGFBP1;IGFBP1	chr7	46026181	22	39	26	rs788748_cg05823605
rs10116772	cg13696752	-0.968186	0.335798	0.982249	-0.0812081	chr9	4662858	-	Island	Body;1stExon	C9orf68;PPAPDC2	chr9	4290541	31	44	12	rs10116772_cg13696752
rs6893396	cg04453972	0.967427	0.336175	0.982249	0.0722708	chr5	68715450	-	S_Shelf	Body;Body	MARVELD2;MARVELD2	chr5	67818952	31	45	11	rs6893396_cg04453972
rs11780978	cg19792544	-0.967084	0.336346	0.982249	-0.0555866	chr8	145699121	-	N_Shore	3'UTR;3'UTR	KIFC2;FOXH1	chr8	145034852	28	45	14	rs11780978_cg19792544
rs2521348	cg00697286	-0.966546	0.336613	0.982249	-0.0676811	chr17	67557527	-	OpenSea			chr17	67503501	29	40	18	rs2521348_cg00697286
rs2605096	cg05015348	-0.96574	0.337014	0.982249	-0.0574282	chr1	220373750	-	OpenSea	Body	RAB3GAP2	chr1	219640680	38	38	11	rs2605096_cg05015348
rs11780978	cg18404112	0.965647	0.33706	0.982249	0.0411174	chr8	144893173	+	Island	Body;Body	SCRIB;SCRIB	chr8	145034852	28	45	14	rs11780978_cg18404112
rs11780978	cg00002224	0.964987	0.337389	0.982249	0.0984326	chr8	144120399	+	OpenSea	TSS1500	C8orf31	chr8	145034852	28	45	14	rs11780978_cg00002224
rs788748	cg20629068	0.964976	0.337394	0.982249	0.0811154	chr7	45144235	+	OpenSea	Body;TSS200;Body;Body	TBRG4;SNORA5A;TBRG4;TBRG4	chr7	46026181	22	39	26	rs788748_cg20629068
rs11780978	cg15062104	0.96487	0.337447	0.982249	0.0786863	chr8	144365685	+	Island			chr8	145034852	28	45	14	rs11780978_cg15062104
rs10116772	cg13409578	0.964667	0.337548	0.982249	0.0616151	chr9	4098735	-	OpenSea	Body;Body	GLIS3;GLIS3	chr9	4290541	31	44	12	rs10116772_cg13409578
rs12316046	cg01312194	0.96361	0.338075	0.982249	0.0876949	chr12	14927245	+	N_Shore	TSS200;TSS200	H2AFJ;H2AFJ	chr12	15064363	37	39	11	rs12316046_cg01312194
rs11780978	cg04788722	0.962885	0.338436	0.982249	0.139383	chr8	144371144	+	N_Shore			chr8	145034852	28	45	14	rs11780978_cg04788722
rs598373	cg24687335	0.962561	0.338598	0.982249	0.0653344	chr11	118901407	+	Island	5'UTR;5'UTR;TSS1500;5'UTR;5'UTR	SLC37A4;SLC37A4;SLC37A4;SLC37A4;SLC37A4	chr11	118576463	38	33	16	rs598373_cg24687335
rs9534442	cg04118119	0.962359	0.338699	0.982249	0.0987445	chr13	47371987	+	S_Shore	TSS1500	ESD	chr13	47152655	24	47	16	rs9534442_cg04118119
rs598373	cg10353705	0.961818	0.338969	0.982249	0.0296221	chr11	119064659	+	OpenSea	Body	CCDC153	chr11	118576463	38	33	16	rs598373_cg10353705
rs6766414	cg08196359	-0.961699	0.339028	0.982249	-0.0808606	chr3	32279722	+	Island	TSS1500	CMTM8	chr3	31488222	48	36	3	rs6766414_cg08196359
rs11780978	cg21967560	0.96147	0.339143	0.982249	0.0351891	chr8	144911168	+	Island	Body;Body;1stExon;5'UTR	PUF60;PUF60;PUF60;PUF60	chr8	145034852	28	45	14	rs11780978_cg21967560
rs598373	cg17305834	-0.96138	0.339187	0.982249	-0.0389373	chr11	118868656	-	Island	TSS200	CCDC84	chr11	118576463	38	33	16	rs598373_cg17305834
rs6766414	cg03630790	-0.961225	0.339265	0.982249	-0.106896	chr3	30702018	+	OpenSea	Body;Body	TGFBR2;TGFBR2	chr3	31488222	48	36	3	rs6766414_cg03630790
rs11780978	cg19497517	0.960927	0.339414	0.982249	0.0923785	chr8	145028257	+	Island	Body;Body;TSS200	PLEC1;PLEC1;PLEC1	chr8	145034852	28	45	14	rs11780978_cg19497517
rs11780978	cg10643493	0.960413	0.339671	0.982249	0.10288	chr8	144471690	-	OpenSea			chr8	145034852	28	45	14	rs11780978_cg10643493
rs11780978	cg12025821	0.959794	0.339981	0.982249	0.0614414	chr8	145133465	-	Island	TSS200	EXOSC4	chr8	145034852	28	45	14	rs11780978_cg12025821
rs11780978	cg04532707	0.95936	0.340198	0.982249	0.0662132	chr8	145637525	+	N_Shore			chr8	145034852	28	45	14	rs11780978_cg04532707
rs11780978	cg01590314	-0.958706	0.340525	0.982249	-0.0861003	chr8	145690586	-	N_Shore	TSS1500;TSS200;5'UTR;5'UTR	KIFC2;CYHR1;CYHR1;CYHR1	chr8	145034852	28	45	14	rs11780978_cg01590314
rs598373	cg24355174	0.958678	0.340539	0.982249	0.0705764	chr11	118436523	-	OpenSea	5'UTR;5'UTR;1stExon;1stExon	C11orf60;C11orf60;C11orf60;C11orf60	chr11	118576463	38	33	16	rs598373_cg24355174
rs4383836	cg22843613	-0.958488	0.340634	0.982249	-0.157362	chr6	132271361	-	Island	Body	CTGF	chr6	132063846	58	26	3	rs4383836_cg22843613
rs2605096	cg00558645	-0.958211	0.340773	0.982249	-0.0598511	chr1	218711575	+	OpenSea			chr1	219640680	38	38	11	rs2605096_cg00558645
rs598373	cg22869366	-0.957939	0.340909	0.982249	-0.0721868	chr11	117747822	-	S_Shore	5'UTR;TSS200;TSS200;TSS200;TSS200	FXYD6;FXYD6;FXYD6;FXYD6;FXYD6	chr11	118576463	38	33	16	rs598373_cg22869366
rs11780978	cg11338420	-0.95778	0.340989	0.982249	-0.0370442	chr8	144621219	-	N_Shore	Body	ZC3H3	chr8	145034852	28	45	14	rs11780978_cg11338420
rs11780978	cg16316162	0.957528	0.341116	0.982249	0.0619945	chr8	144660157	-	Island	Body	NAPRT1	chr8	145034852	28	45	14	rs11780978_cg16316162
rs11780978	cg09019592	0.95561	0.342078	0.982249	0.0374466	chr8	145119315	+	S_Shelf			chr8	145034852	28	45	14	rs11780978_cg09019592
rs6893396	cg10879958	0.955495	0.342136	0.982249	0.0945686	chr5	68708084	+	N_Shelf	Body;Body;Body;Body;Body;Body;Body;Body	RAD17;RAD17;RAD17;RAD17;RAD17;RAD17;RAD17;RAD17	chr5	67818952	31	45	11	rs6893396_cg10879958
rs12316046	cg11479843	0.955245	0.342261	0.982249	0.0631565	chr12	15941373	+	N_Shore	5'UTR	EPS8	chr12	15064363	37	39	11	rs12316046_cg11479843
rs11780978	cg07294814	0.954785	0.342493	0.982249	0.132197	chr8	144348648	+	N_Shore	TSS1500	GLI4	chr8	145034852	28	45	14	rs11780978_cg07294814
rs598373	cg15224139	-0.954483	0.342644	0.982249	-0.0661236	chr11	119352362	+	OpenSea			chr11	118576463	38	33	16	rs598373_cg15224139
rs6893396	cg02580917	-0.95385	0.342963	0.982249	-0.0988648	chr5	68628240	-	N_Shore			chr5	67818952	31	45	11	rs6893396_cg02580917
rs2521348	cg12223009	-0.953747	0.343015	0.982249	-0.0581242	chr17	68434585	+	OpenSea			chr17	67503501	29	40	18	rs2521348_cg12223009
rs11780978	cg03417055	-0.953601	0.343088	0.982249	-0.0489161	chr8	144501878	+	N_Shore			chr8	145034852	28	45	14	rs11780978_cg03417055
rs11780978	cg13072214	-0.953367	0.343206	0.982249	-0.0774798	chr8	145060799	+	N_Shelf	TSS200	PARP10	chr8	145034852	28	45	14	rs11780978_cg13072214
rs11780978	cg09076216	0.952381	0.343703	0.982249	0.0520932	chr8	144367072	+	S_Shore			chr8	145034852	28	45	14	rs11780978_cg09076216
rs12316046	cg00791406	0.952361	0.343713	0.982249	0.0758041	chr12	14118880	-	OpenSea	5'UTR	GRIN2B	chr12	15064363	37	39	11	rs12316046_cg00791406
rs11780978	cg19108800	-0.952188	0.3438	0.982249	-0.0677953	chr8	144779248	-	S_Shelf	TSS200	BREA2	chr8	145034852	28	45	14	rs11780978_cg19108800
rs11780978	cg24948588	-0.952035	0.343877	0.982249	-0.062404	chr8	145006921	-	N_Shore	Body;Body;Body;Body;Body;Body;Body;Body	PLEC1;PLEC1;PLEC1;PLEC1;PLEC1;PLEC1;PLEC1;PLEC1	chr8	145034852	28	45	14	rs11780978_cg24948588
rs788748	cg23747967	-0.951215	0.344291	0.982249	-0.0331048	chr7	45115697	+	OpenSea	3'UTR;3'UTR;Body;3'UTR;3'UTR	CCM2;CCM2;CCM2;CCM2;CCM2	chr7	46026181	22	39	26	rs788748_cg23747967
rs598373	cg02632800	-0.951113	0.344342	0.982249	-0.0579063	chr11	119291765	-	N_Shore	5'UTR	THY1	chr11	118576463	38	33	16	rs598373_cg02632800
rs11780978	cg11202914	0.950886	0.344457	0.982249	0.0652537	chr8	145172221	+	S_Shore	Body	KIAA1875	chr8	145034852	28	45	14	rs11780978_cg11202914
rs11780978	cg12109260	0.950254	0.344776	0.982249	0.179371	chr8	144850435	+	N_Shelf			chr8	145034852	28	45	14	rs11780978_cg12109260
rs1807968	cg13265869	-0.950052	0.344878	0.982249	-0.0622409	chr2	71126973	+	Island	TSS1500	VAX2	chr2	70712802	23	46	18	rs1807968_cg13265869
rs4383836	cg00516030	0.949684	0.345063	0.982249	0.153804	chr6	132273126	+	S_Shore	TSS1500	CTGF	chr6	132063846	58	26	3	rs4383836_cg00516030
rs9534442	cg01219065	0.949563	0.345125	0.982249	0.0555595	chr13	47370918	+	Island	5'UTR	ESD	chr13	47152655	24	47	16	rs9534442_cg01219065
rs598373	cg04142864	0.949532	0.34514	0.982249	0.0732616	chr11	118480576	+	Island	5'UTR;5'UTR;5'UTR	PHLDB1;PHLDB1;PHLDB1	chr11	118576463	38	33	16	rs598373_cg04142864
rs1807968	cg25929198	-0.949423	0.345195	0.982249	-0.0553549	chr2	69867834	-	N_Shelf	Body	AAK1	chr2	70712802	23	46	18	rs1807968_cg25929198
rs1807968	cg19463706	0.94937	0.345222	0.982249	0.0788045	chr2	70165236	-	OpenSea	Body	MXD1	chr2	70712802	23	46	18	rs1807968_cg19463706
rs6766414	cg18634499	-0.949351	0.345232	0.982249	-0.10102	chr3	32022385	+	Island	Body;TSS1500	OSBPL10;ZNF860	chr3	31488222	48	36	3	rs6766414_cg18634499
rs11780978	cg12143168	0.949342	0.345236	0.982249	0.0464883	chr8	144099627	+	Island	TSS1500;TSS1500;Body	LY6E;LY6E;LOC100133669	chr8	145034852	28	45	14	rs11780978_cg12143168
rs598373	cg09048129	-0.948275	0.345776	0.982249	-0.056822	chr11	119234607	-	Island	1stExon;Body	USP2;USP2	chr11	118576463	38	33	16	rs598373_cg09048129
rs12316046	cg19532939	0.948174	0.345827	0.982249	0.0671664	chr12	14996525	+	OpenSea	TSS200	ART4	chr12	15064363	37	39	11	rs12316046_cg19532939
rs6893396	cg03989322	0.947497	0.34617	0.982249	0.0793327	chr5	68389537	+	N_Shore	TSS1500;TSS1500	SLC30A5;SLC30A5	chr5	67818952	31	45	11	rs6893396_cg03989322
rs598373	cg00558376	-0.947127	0.346357	0.982249	-0.0638793	chr11	118442837	+	N_Shore	TSS1500;TSS1500	ARCN1;ARCN1	chr11	118576463	38	33	16	rs598373_cg00558376
rs11780978	cg22382021	0.945346	0.34726	0.982249	0.101992	chr8	145755756	-	Island	TSS1500;3'UTR	MGC70857;KIAA1688	chr8	145034852	28	45	14	rs11780978_cg22382021
rs11780978	cg22728385	0.945007	0.347432	0.982249	0.0926862	chr8	145939129	+	Island			chr8	145034852	28	45	14	rs11780978_cg22728385
rs788748	cg13820111	0.944576	0.34765	0.982249	0.0430992	chr7	45144171	-	OpenSea	Body;TSS200;Body;Body	TBRG4;SNORA5A;TBRG4;TBRG4	chr7	46026181	22	39	26	rs788748_cg13820111
rs598373	cg12993663	0.944349	0.347766	0.982249	0.0654792	chr11	118097038	+	OpenSea	TSS1500	AMICA1	chr11	118576463	38	33	16	rs598373_cg12993663
rs10116772	cg13573115	0.944138	0.347873	0.982249	0.0515433	chr9	4294020	-	N_Shelf	5'UTR	GLIS3	chr9	4290541	31	44	12	rs10116772_cg13573115
rs12316046	cg08905654	0.944083	0.347901	0.982249	0.0561788	chr12	14996743	+	OpenSea	TSS1500	ART4	chr12	15064363	37	39	11	rs12316046_cg08905654
rs598373	cg25087423	-0.943917	0.347985	0.982249	-0.0562607	chr11	118754535	-	OpenSea	TSS200	CXCR5	chr11	118576463	38	33	16	rs598373_cg25087423
rs11780978	cg25600446	0.943738	0.348076	0.982249	0.169236	chr8	145728543	-	N_Shore	TSS1500	GPT	chr8	145034852	28	45	14	rs11780978_cg25600446
rs11780978	cg19855618	0.943586	0.348153	0.982249	0.0730054	chr8	144731579	+	OpenSea	5'UTR;TSS1500	ZNF623;ZNF623	chr8	145034852	28	45	14	rs11780978_cg19855618
rs1807968	cg14606431	0.943363	0.348267	0.982249	0.0621284	chr2	71126505	+	N_Shore	TSS1500	VAX2	chr2	70712802	23	46	18	rs1807968_cg14606431
rs11780978	cg06818484	-0.94245	0.348731	0.982249	-0.0764707	chr8	145051287	+	Island	TSS1500	PLEC1	chr8	145034852	28	45	14	rs11780978_cg06818484
rs11780978	cg05913474	-0.942268	0.348823	0.982249	-0.0412326	chr8	144815204	-	Island	5'UTR	FAM83H	chr8	145034852	28	45	14	rs11780978_cg05913474
rs11780978	cg12063795	-0.942222	0.348847	0.982249	-0.102841	chr8	145562113	+	Island			chr8	145034852	28	45	14	rs11780978_cg12063795
rs10116772	cg13433942	-0.942206	0.348855	0.982249	-0.0294447	chr9	4679784	-	Island	1stExon	CDC37L1	chr9	4290541	31	44	12	rs10116772_cg13433942
rs1807968	cg13915702	-0.942139	0.348889	0.982249	-0.0774103	chr2	70142938	+	Island	Body	MXD1	chr2	70712802	23	46	18	rs1807968_cg13915702
rs11780978	cg08017634	0.941876	0.349023	0.982249	0.0850625	chr8	144659831	+	Island	Body	NAPRT1	chr8	145034852	28	45	14	rs11780978_cg08017634
rs788748	cg09314155	0.940856	0.349542	0.982249	0.045844	chr7	45196501	-	N_Shore	TSS1500	RAMP3	chr7	46026181	22	39	26	rs788748_cg09314155
rs6766414	cg03420580	-0.94024	0.349856	0.982249	-0.0648631	chr3	30730226	-	OpenSea	Body;Body	TGFBR2;TGFBR2	chr3	31488222	48	36	3	rs6766414_cg03420580
rs2605096	cg26881535	0.939926	0.350016	0.982249	0.160168	chr1	220440947	-	OpenSea	Body;Body	RAB3GAP2;AURKAPS1	chr1	219640680	38	38	11	rs2605096_cg26881535
rs6893396	cg07535057	-0.93948	0.350244	0.982249	-0.0735573	chr5	68389840	-	Island	TSS200;5'UTR;1stExon	SLC30A5;SLC30A5;SLC30A5	chr5	67818952	31	45	11	rs6893396_cg07535057
rs598373	cg09096950	-0.939286	0.350343	0.982249	-0.0429604	chr11	118230095	+	N_Shore	TSS1500	UBE4A	chr11	118576463	38	33	16	rs598373_cg09096950
rs2832155	cg03938110	0.939232	0.35037	0.982249	0.137874	chr21	31120485	+	OpenSea	TSS200;Body;Body	NCRNA00110;GRIK1;GRIK1	chr21	30393664	53	31	3	rs2832155_cg03938110
rs11780978	cg17820989	0.939219	0.350377	0.982249	0.0719284	chr8	145734432	-	Island	TSS200	MFSD3	chr8	145034852	28	45	14	rs11780978_cg17820989
rs4383836	cg15168450	0.939004	0.350487	0.982249	0.0737045	chr6	131650733	+	OpenSea			chr6	132063846	58	26	3	rs4383836_cg15168450
rs9534442	cg26392495	-0.938962	0.350508	0.982249	-0.0739689	chr13	46536976	-	OpenSea	3'UTR	ZC3H13	chr13	47152655	24	47	16	rs9534442_cg26392495
rs9534442	cg24312843	-0.938728	0.350627	0.982249	-0.0682294	chr13	46433248	-	OpenSea			chr13	47152655	24	47	16	rs9534442_cg24312843
rs4383836	cg05527918	-0.937804	0.351099	0.982249	-0.0834468	chr6	131949098	-	Island	Body;Body	MED23;MED23	chr6	132063846	58	26	3	rs4383836_cg05527918
rs4383836	cg17534945	0.937543	0.351232	0.982249	0.0820965	chr6	132129013	-	Island	TSS200	ENPP1	chr6	132063846	58	26	3	rs4383836_cg17534945
rs11780978	cg04595807	0.937458	0.351276	0.982249	0.0375208	chr8	145674353	-	N_Shore			chr8	145034852	28	45	14	rs11780978_cg04595807
rs4383836	cg07303330	-0.937	0.35151	0.982249	-0.0966907	chr6	132945515	-	OpenSea	TSS200	TAAR2	chr6	132063846	58	26	3	rs4383836_cg07303330
rs11780978	cg16796959	-0.936574	0.351728	0.982249	-0.0319486	chr8	145061291	-	N_Shelf	TSS1500	PARP10	chr8	145034852	28	45	14	rs11780978_cg16796959
rs11780978	cg05584166	-0.936474	0.351779	0.982249	-0.0538509	chr8	145582547	-	Island	5'UTR;TSS1500;TSS1500	GPR172A;FBXL6;FBXL6	chr8	145034852	28	45	14	rs11780978_cg05584166
rs11780978	cg19639533	0.935683	0.352184	0.982249	0.0673615	chr8	144870260	+	N_Shore			chr8	145034852	28	45	14	rs11780978_cg19639533
rs1807968	cg01919488	-0.935601	0.352226	0.982249	-0.0731821	chr2	71558589	+	N_Shore	TSS1500;TSS1500	ZNF638;ZNF638	chr2	70712802	23	46	18	rs1807968_cg01919488
rs11780978	cg08872590	0.935593	0.35223	0.982249	0.12925	chr8	145748059	-	Island	Body;3'UTR	LRRC24;LRRC14	chr8	145034852	28	45	14	rs11780978_cg08872590
rs11780978	cg26895804	0.935462	0.352297	0.982249	0.0745808	chr8	145917243	-	OpenSea			chr8	145034852	28	45	14	rs11780978_cg26895804
rs2605096	cg26570574	-0.934249	0.352918	0.982249	-0.0628236	chr1	220415655	-	OpenSea	Body	RAB3GAP2	chr1	219640680	38	38	11	rs2605096_cg26570574
rs788748	cg04028634	-0.934127	0.352981	0.982249	-0.0508094	chr7	45613825	-	Island	TSS1500	ADCY1	chr7	46026181	22	39	26	rs788748_cg04028634
rs1807968	cg00789484	0.93393	0.353082	0.982249	0.044833	chr2	70956691	+	OpenSea	5'UTR;5'UTR;5'UTR;5'UTR;5'UTR	ADD2;ADD2;ADD2;ADD2;ADD2	chr2	70712802	23	46	18	rs1807968_cg00789484
rs11780978	cg04694725	0.933513	0.353296	0.982249	0.0572063	chr8	144776373	+	Island	Body;Body;Body	ZNF707;ZNF707;ZNF707	chr8	145034852	28	45	14	rs11780978_cg04694725
rs11780978	cg06110286	0.933003	0.353558	0.982249	0.123016	chr8	145728587	+	N_Shore	TSS1500	GPT	chr8	145034852	28	45	14	rs11780978_cg06110286
rs11780978	cg13527203	0.932407	0.353864	0.982249	0.139541	chr8	145048278	+	Island	Body;TSS1500	PLEC1;PLEC1	chr8	145034852	28	45	14	rs11780978_cg13527203
rs11780978	cg05191879	0.932319	0.353909	0.982249	0.0480424	chr8	144650730	-	N_Shore	Body	C8orf73	chr8	145034852	28	45	14	rs11780978_cg05191879
rs2605096	cg07216884	-0.932078	0.354033	0.982249	-0.0695008	chr1	219964455	-	OpenSea			chr1	219640680	38	38	11	rs2605096_cg07216884
rs598373	cg25538627	0.931395	0.354384	0.982249	0.0856147	chr11	119227631	-	Island	Body;Body	USP2;USP2	chr11	118576463	38	33	16	rs598373_cg25538627
rs11780978	cg01760475	0.931157	0.354506	0.982249	0.101273	chr8	145104359	+	Island			chr8	145034852	28	45	14	rs11780978_cg01760475
rs11780978	cg17822911	0.930744	0.354718	0.982249	0.048809	chr8	145625497	-	S_Shelf	Body;Body	CPSF1;MIR1234	chr8	145034852	28	45	14	rs11780978_cg17822911
rs2521348	cg11696840	0.928908	0.355663	0.982249	0.111106	chr17	66773448	-	OpenSea			chr17	67503501	29	40	18	rs2521348_cg11696840
rs598373	cg15648239	0.928213	0.356021	0.982249	0.0531804	chr11	119248136	+	N_Shelf	5'UTR	USP2	chr11	118576463	38	33	16	rs598373_cg15648239
rs11780978	cg08688335	0.92801	0.356126	0.982249	0.131083	chr8	144635260	+	N_Shore	TSS1500	GSDMD	chr8	145034852	28	45	14	rs11780978_cg08688335
rs11780978	cg22309632	-0.927964	0.35615	0.982249	-0.0429775	chr8	144207180	+	OpenSea			chr8	145034852	28	45	14	rs11780978_cg22309632
rs598373	cg14673384	0.927443	0.356418	0.982249	0.0271099	chr11	118992278	-	Island	TSS200;TSS200	HINFP;HINFP	chr11	118576463	38	33	16	rs598373_cg14673384
rs12316046	cg16746770	0.927352	0.356466	0.982249	0.0967131	chr12	15580907	+	OpenSea	Body;Body	PTPRO;PTPRO	chr12	15064363	37	39	11	rs12316046_cg16746770
rs2605096	cg12763811	-0.927257	0.356514	0.982249	-0.0874773	chr1	220267521	-	Island	5'UTR;1stExon	IARS2;IARS2	chr1	219640680	38	38	11	rs2605096_cg12763811
rs1807968	cg05492660	0.926827	0.356736	0.982249	0.071898	chr2	71205564	-	Island	TSS200;TSS200	ANKRD53;ANKRD53	chr2	70712802	23	46	18	rs1807968_cg05492660
rs2605096	cg07368265	-0.925967	0.357181	0.982249	-0.0821148	chr1	219375142	-	OpenSea	Body	LYPLAL1	chr1	219640680	38	38	11	rs2605096_cg07368265
rs11780978	cg25644649	0.925804	0.357265	0.982249	0.0310571	chr8	145097639	+	N_Shelf	Body;Body	SPATC1;SPATC1	chr8	145034852	28	45	14	rs11780978_cg25644649
rs9534442	cg27591016	0.925798	0.357268	0.982249	0.0717347	chr13	47259150	-	OpenSea	Body;Body;Body	LRCH1;LRCH1;LRCH1	chr13	47152655	24	47	16	rs9534442_cg27591016
rs11780978	cg23668102	0.925693	0.357322	0.982249	0.0728377	chr8	144373874	+	S_Shore	5'UTR;1stExon	ZNF696;ZNF696	chr8	145034852	28	45	14	rs11780978_cg23668102
rs598373	cg27010959	0.925375	0.357486	0.982249	0.0533899	chr11	118972879	-	S_Shore	TSS200	DPAGT1	chr11	118576463	38	33	16	rs598373_cg27010959
rs1807968	cg17962671	-0.925371	0.357488	0.982249	-0.0933394	chr2	70530862	-	S_Shore			chr2	70712802	23	46	18	rs1807968_cg17962671
rs598373	cg15376097	0.924442	0.357969	0.982249	0.0778966	chr11	118135270	-	OpenSea	TSS1500;TSS1500	MPZL2;MPZL2	chr11	118576463	38	33	16	rs598373_cg15376097
rs9534442	cg00258132	-0.924093	0.358149	0.982249	-0.105353	chr13	47371412	+	Island	TSS200	ESD	chr13	47152655	24	47	16	rs9534442_cg00258132
rs11780978	cg17250537	0.923384	0.358516	0.982249	0.102497	chr8	144953784	+	S_Shore			chr8	145034852	28	45	14	rs11780978_cg17250537
rs1807968	cg00900124	0.923358	0.35853	0.982249	0.0803733	chr2	69969033	-	Island	TSS200	ANXA4	chr2	70712802	23	46	18	rs1807968_cg00900124
rs10116772	cg14525402	-0.923294	0.358563	0.982249	-0.0708755	chr9	5233806	+	OpenSea	Body	INSL4	chr9	4290541	31	44	12	rs10116772_cg14525402
rs1807968	cg08245702	-0.923067	0.35868	0.982249	-0.074452	chr2	71127349	-	Island	TSS1500	VAX2	chr2	70712802	23	46	18	rs1807968_cg08245702
rs598373	cg14329989	-0.922524	0.358962	0.982249	-0.0340675	chr11	119192155	+	Island			chr11	118576463	38	33	16	rs598373_cg14329989
rs11780978	cg08500740	-0.922156	0.359153	0.982249	-0.0703644	chr8	144766669	-	Island	1stExon;1stExon;1stExon;5'UTR;5'UTR;5'UTR	ZNF707;ZNF707;ZNF707;ZNF707;ZNF707;ZNF707	chr8	145034852	28	45	14	rs11780978_cg08500740
rs10116772	cg21186778	-0.921884	0.359294	0.982249	-0.0637412	chr9	4855519	+	OpenSea	Body	RCL1	chr9	4290541	31	44	12	rs10116772_cg21186778
rs10116772	cg08303922	0.921479	0.359504	0.982249	0.0742505	chr9	4299221	-	Island	5'UTR	GLIS3	chr9	4290541	31	44	12	rs10116772_cg08303922
rs11780978	cg04264103	-0.92066	0.359929	0.982249	-0.0776383	chr8	144688094	+	N_Shelf	Body	PYCRL	chr8	145034852	28	45	14	rs11780978_cg04264103
rs598373	cg25387593	0.919857	0.360345	0.982249	0.0532458	chr11	118927868	-	Island	1stExon;5'UTR;1stExon;5'UTR	HYOU1;HYOU1;HYOU1;HYOU1	chr11	118576463	38	33	16	rs598373_cg25387593
rs598373	cg19045070	-0.919529	0.360516	0.982249	-0.0703346	chr11	118397595	+	N_Shelf	TSS1500	TTC36	chr11	118576463	38	33	16	rs598373_cg19045070
rs788748	cg07992143	0.919323	0.360623	0.982249	0.0373564	chr7	45146807	-	OpenSea	Body;TSS1500;Body;Body	TBRG4;SNORA5B;TBRG4;TBRG4	chr7	46026181	22	39	26	rs788748_cg07992143
rs1807968	cg17189058	0.918814	0.360888	0.982249	0.0485729	chr2	70418126	+	Island	1stExon;5'UTR	C2orf42;C2orf42	chr2	70712802	23	46	18	rs1807968_cg17189058
rs11780978	cg23309257	0.918644	0.360976	0.982249	0.0432614	chr8	144679350	+	Island	5'UTR;5'UTR;5'UTR;5'UTR;TSS200;TSS1500;5'UTR;5'UTR	EEF1D;EEF1D;EEF1D;EEF1D;EEF1D;TIGD5;EEF1D;EEF1D	chr8	145034852	28	45	14	rs11780978_cg23309257
rs4383836	cg15594306	-0.917602	0.361519	0.982249	-0.050763	chr6	132723033	+	S_Shore	TSS1500	MOXD1	chr6	132063846	58	26	3	rs4383836_cg15594306
rs598373	cg22335368	0.916737	0.361969	0.982249	0.0385444	chr11	119044774	-	OpenSea	Body;Body	NLRX1;NLRX1	chr11	118576463	38	33	16	rs598373_cg22335368
rs1807968	cg02820293	-0.91627	0.362212	0.982249	-0.0675726	chr2	70329662	+	OpenSea			chr2	70712802	23	46	18	rs1807968_cg02820293
rs2605096	cg12054080	-0.916082	0.36231	0.982249	-0.0731007	chr1	220446043	-	S_Shore	TSS1500	RAB3GAP2	chr1	219640680	38	38	11	rs2605096_cg12054080
rs598373	cg26872475	0.915471	0.362629	0.982249	0.0653841	chr11	119039430	-	Island	TSS200;TSS200	NLRX1;NLRX1	chr11	118576463	38	33	16	rs598373_cg26872475
rs11780978	cg17170088	0.914907	0.362923	0.982249	0.0539134	chr8	145159375	-	Island	TSS1500;1stExon;5'UTR	SHARPIN;MAF1;MAF1	chr8	145034852	28	45	14	rs11780978_cg17170088
rs11780978	cg15174926	0.913973	0.363411	0.982249	0.0473526	chr8	144875094	-	S_Shelf	Body;Body	SCRIB;SCRIB	chr8	145034852	28	45	14	rs11780978_cg15174926
rs6766414	cg22080185	0.913853	0.363473	0.982249	0.0820869	chr3	31569316	+	N_Shelf			chr3	31488222	48	36	3	rs6766414_cg22080185
rs10116772	cg04010205	0.913507	0.363654	0.982249	0.121701	chr9	4118274	-	Island	Body;Body	GLIS3;GLIS3	chr9	4290541	31	44	12	rs10116772_cg04010205
rs9534442	cg02671213	0.913497	0.363659	0.982249	0.0870203	chr13	46785528	+	OpenSea			chr13	47152655	24	47	16	rs9534442_cg02671213
rs11780978	cg13509702	-0.91314	0.363846	0.982249	-0.0592895	chr8	144896307	+	N_Shore	Body;Body;TSS1500	SCRIB;SCRIB;MIR937	chr8	145034852	28	45	14	rs11780978_cg13509702
rs6893396	cg16419724	0.912904	0.36397	0.982249	0.0912988	chr5	68711519	+	Island	5'UTR;5'UTR	MARVELD2;MARVELD2	chr5	67818952	31	45	11	rs6893396_cg16419724
rs11780978	cg24415118	-0.91286	0.363992	0.982249	-0.0627569	chr8	144493461	-	S_Shelf			chr8	145034852	28	45	14	rs11780978_cg24415118
rs598373	cg26785702	0.911822	0.364535	0.982249	0.0667717	chr11	118846877	+	S_Shelf	Body	FOXR1	chr11	118576463	38	33	16	rs598373_cg26785702
rs598373	cg14242895	0.91165	0.364626	0.982249	0.0283119	chr11	118393450	+	OpenSea	3'UTR	MLL	chr11	118576463	38	33	16	rs598373_cg14242895
rs10116772	cg10836809	0.909943	0.365519	0.982249	0.080347	chr9	4300203	-	S_Shore	TSS200	GLIS3	chr9	4290541	31	44	12	rs10116772_cg10836809
rs1807968	cg05159370	0.909886	0.36555	0.982249	0.0533397	chr2	71162762	+	OpenSea	TSS1500	ATP6V1B1	chr2	70712802	23	46	18	rs1807968_cg05159370
rs4383836	cg06774797	-0.909814	0.365587	0.982249	-0.148833	chr6	132271971	-	Island	Body	CTGF	chr6	132063846	58	26	3	rs4383836_cg06774797
rs11780978	cg12890671	-0.909646	0.365675	0.982249	-0.0516076	chr8	145118864	-	S_Shelf			chr8	145034852	28	45	14	rs11780978_cg12890671
rs598373	cg06719628	0.90964	0.365678	0.982249	0.0555807	chr11	119040084	+	S_Shore	5'UTR;5'UTR	NLRX1;NLRX1	chr11	118576463	38	33	16	rs598373_cg06719628
rs1807968	cg25339408	0.909628	0.365684	0.982249	0.0678987	chr2	70351463	+	Island	Body	LOC100133985	chr2	70712802	23	46	18	rs1807968_cg25339408
rs2521348	cg11651717	-0.909077	0.365973	0.982249	-0.0674481	chr17	67323282	-	Island	5'UTR;1stExon	ABCA5;ABCA5	chr17	67503501	29	40	18	rs2521348_cg11651717
rs6766414	cg00697880	0.909044	0.365991	0.982249	0.0566355	chr3	31883601	+	OpenSea	Body	OSBPL10	chr3	31488222	48	36	3	rs6766414_cg00697880
rs9534442	cg25625104	0.909019	0.366004	0.982249	0.0652483	chr13	46447265	-	OpenSea			chr13	47152655	24	47	16	rs9534442_cg25625104
rs6893396	cg21413258	-0.908781	0.366129	0.982249	-0.0762161	chr5	68665223	+	Island	Body;TSS1500;5'UTR;1stExon;5'UTR;TSS1500;5'UTR;TSS1500;TSS1500;Body	TAF9;RAD17;TAF9;RAD17;TAF9;RAD17;RAD17;RAD17;RAD17;TAF9	chr5	67818952	31	45	11	rs6893396_cg21413258
rs1807968	cg01620617	0.908601	0.366223	0.982249	0.0414946	chr2	71128293	+	Island	Body	VAX2	chr2	70712802	23	46	18	rs1807968_cg01620617
rs2521348	cg09243811	0.908517	0.366267	0.982249	0.0969172	chr17	66694586	+	OpenSea			chr17	67503501	29	40	18	rs2521348_cg09243811
rs2521348	cg12533748	0.908068	0.366503	0.982249	0.0668345	chr17	67957372	+	OpenSea			chr17	67503501	29	40	18	rs2521348_cg12533748
rs11780978	cg25814686	-0.906909	0.367113	0.982249	-0.0849314	chr8	144373818	+	Island	5'UTR;1stExon	ZNF696;ZNF696	chr8	145034852	28	45	14	rs11780978_cg25814686
rs1807968	cg10954469	0.906893	0.367121	0.982249	0.0839476	chr2	71115370	-	Island			chr2	70712802	23	46	18	rs1807968_cg10954469
rs1807968	cg11415914	0.906813	0.367163	0.982249	0.060119	chr2	70781325	+	Island	TSS1500;TSS1500	TGFA;TGFA	chr2	70712802	23	46	18	rs1807968_cg11415914
rs9534442	cg19716887	0.90654	0.367306	0.982249	0.0884563	chr13	46785897	+	OpenSea			chr13	47152655	24	47	16	rs9534442_cg19716887
rs6893396	cg02599172	-0.905682	0.367757	0.982249	-0.0678895	chr5	68390357	+	S_Shore	Body;Body	SLC30A5;SLC30A5	chr5	67818952	31	45	11	rs6893396_cg02599172
rs10116772	cg14583606	-0.90557	0.367816	0.982249	-0.0383688	chr9	4490315	+	Island	TSS200	SLC1A1	chr9	4290541	31	44	12	rs10116772_cg14583606
rs11780978	cg21725374	-0.904953	0.368141	0.982249	-0.0389457	chr8	145171334	-	Island	Body	KIAA1875	chr8	145034852	28	45	14	rs11780978_cg21725374
rs2605096	cg23274377	0.904719	0.368265	0.982249	0.0471088	chr1	220263237	+	OpenSea	TSS200	BPNT1	chr1	219640680	38	38	11	rs2605096_cg23274377
rs1807968	cg06635952	0.904372	0.368448	0.982249	0.102766	chr2	70025869	+	OpenSea	Body	ANXA4	chr2	70712802	23	46	18	rs1807968_cg06635952
rs598373	cg10858196	0.904319	0.368475	0.982249	0.0417316	chr11	118773555	-	OpenSea	Body	BCL9L	chr11	118576463	38	33	16	rs598373_cg10858196
rs11780978	cg12137473	0.904122	0.368579	0.982249	0.0610967	chr8	144824625	-	S_Shore			chr8	145034852	28	45	14	rs11780978_cg12137473
rs11780978	cg06178754	0.90364	0.368833	0.982249	0.0617793	chr8	145617776	-	Island	Body	ADCK5	chr8	145034852	28	45	14	rs11780978_cg06178754
rs9534442	cg20020057	0.903148	0.369093	0.982249	0.053636	chr13	46287719	+	Island	Body	SPERT	chr13	47152655	24	47	16	rs9534442_cg20020057
rs11780978	cg04208996	0.90279	0.369282	0.982249	0.0654837	chr8	144488011	-	N_Shore			chr8	145034852	28	45	14	rs11780978_cg04208996
rs788748	cg05618456	-0.902666	0.369347	0.982249	-0.0510512	chr7	45953122	-	OpenSea	3'UTR;3'UTR	IGFBP3;IGFBP3	chr7	46026181	22	39	26	rs788748_cg05618456
rs598373	cg20874052	-0.90258	0.369392	0.982249	-0.103336	chr11	118437133	-	OpenSea	TSS1500;TSS1500	C11orf60;C11orf60	chr11	118576463	38	33	16	rs598373_cg20874052
rs598373	cg04226001	-0.902166	0.369611	0.982249	-0.0569157	chr11	118233209	+	S_Shelf	5'UTR	UBE4A	chr11	118576463	38	33	16	rs598373_cg04226001
rs10116772	cg13499324	0.902105	0.369643	0.982249	0.0630977	chr9	3441530	+	OpenSea	5'UTR;5'UTR	RFX3;RFX3	chr9	4290541	31	44	12	rs10116772_cg13499324
rs2605096	ch.1.217016503F	-0.902044	0.369676	0.982249	-0.0776886	chr1	218949880	+	OpenSea			chr1	219640680	38	38	11	rs2605096_ch.1.217016503F
rs11780978	cg00154455	-0.901655	0.369881	0.982249	-0.0491704	chr8	146023573	-	N_Shore	TSS1500	ZNF517	chr8	145034852	28	45	14	rs11780978_cg00154455
rs4383836	cg01813033	0.901149	0.370148	0.982249	0.111089	chr6	132272609	-	S_Shore	TSS200	CTGF	chr6	132063846	58	26	3	rs4383836_cg01813033
rs11780978	cg00995582	-0.90079	0.370338	0.982249	-0.0505115	chr8	145257139	-	N_Shore	Body;Body;Body	HEATR7A;HEATR7A;HEATR7A	chr8	145034852	28	45	14	rs11780978_cg00995582
rs11780978	cg18833573	0.900336	0.370578	0.982249	0.0637442	chr8	144822305	+	Island			chr8	145034852	28	45	14	rs11780978_cg18833573
rs1807968	cg24925546	0.900038	0.370736	0.982249	0.0628328	chr2	69871099	-	Island	TSS200	AAK1	chr2	70712802	23	46	18	rs1807968_cg24925546
rs598373	cg04338966	0.899619	0.370957	0.982249	0.0639269	chr11	118955391	+	N_Shore	TSS200	HMBS	chr11	118576463	38	33	16	rs598373_cg04338966
rs6766414	cg06784602	-0.899027	0.371271	0.982249	-0.174192	chr3	30734274	-	OpenSea	3'UTR;3'UTR	TGFBR2;TGFBR2	chr3	31488222	48	36	3	rs6766414_cg06784602
rs598373	cg25407972	0.898812	0.371385	0.982249	0.0297221	chr11	119077095	+	Island	1stExon;5'UTR	CBL;CBL	chr11	118576463	38	33	16	rs598373_cg25407972
rs6766414	cg20216935	0.898563	0.371517	0.982249	0.0910698	chr3	30648407	-	Island	1stExon;1stExon	TGFBR2;TGFBR2	chr3	31488222	48	36	3	rs6766414_cg20216935
rs11780978	cg21415682	-0.897928	0.371853	0.982249	-0.0703872	chr8	145063217	-	N_Shore	TSS1500;TSS1500	GRINA;GRINA	chr8	145034852	28	45	14	rs11780978_cg21415682
rs4383836	cg11871820	-0.897074	0.372306	0.982249	-0.0770406	chr6	131949485	+	Island	TSS200;TSS200	MED23;MED23	chr6	132063846	58	26	3	rs4383836_cg11871820
rs2832155	cg05406101	-0.896522	0.372599	0.982249	-0.0814556	chr21	30392219	+	S_Shore	TSS1500	RWDD2B	chr21	30393664	53	31	3	rs2832155_cg05406101
rs1807968	cg21843755	-0.896522	0.372599	0.982249	-0.0846931	chr2	71558577	+	N_Shore	TSS1500;TSS1500	ZNF638;ZNF638	chr2	70712802	23	46	18	rs1807968_cg21843755
rs1807968	cg18991240	-0.896257	0.372739	0.982249	-0.101998	chr2	71298920	-	S_Shelf	Body	NAGK	chr2	70712802	23	46	18	rs1807968_cg18991240
rs11780978	cg18342032	0.896185	0.372777	0.982249	0.0552954	chr8	145581783	-	Island	1stExon;TSS1500;1stExon	FBXL6;GPR172A;FBXL6	chr8	145034852	28	45	14	rs11780978_cg18342032
rs598373	cg13829130	-0.895605	0.373085	0.982249	-0.0529882	chr11	119531657	+	N_Shelf	Body	PVRL1	chr11	118576463	38	33	16	rs598373_cg13829130
rs11780978	cg17636309	-0.894101	0.373885	0.982249	-0.0501743	chr8	144672242	-	N_Shelf	Body;5'UTR;5'UTR;5'UTR;Body;5'UTR;Body	EEF1D;EEF1D;EEF1D;EEF1D;EEF1D;EEF1D;EEF1D	chr8	145034852	28	45	14	rs11780978_cg17636309
rs11780978	cg06114064	-0.893714	0.374091	0.982249	-0.048203	chr8	144643111	+	Island	Body;Body	GSDMD;GSDMD	chr8	145034852	28	45	14	rs11780978_cg06114064
rs6893396	ch.5.68016428F	-0.892259	0.374865	0.982249	-0.115156	chr5	67980672	+	OpenSea			chr5	67818952	31	45	11	rs6893396_ch.5.68016428F
rs2605096	cg24256991	0.891826	0.375096	0.982249	0.066374	chr1	220267933	+	Island	Body	IARS2	chr1	219640680	38	38	11	rs2605096_cg24256991
rs11780978	cg23516001	-0.891808	0.375105	0.982249	-0.0823758	chr8	145516219	+	S_Shore	Body;TSS1500	HSF1;BOP1	chr8	145034852	28	45	14	rs11780978_cg23516001
rs598373	cg05471842	-0.89127	0.375392	0.982249	-0.0556318	chr11	118086770	+	OpenSea	5'UTR	AMICA1	chr11	118576463	38	33	16	rs598373_cg05471842
rs4383836	cg09245901	0.891225	0.375416	0.982249	0.107627	chr6	132075947	-	OpenSea			chr6	132063846	58	26	3	rs4383836_cg09245901
rs11780978	cg00816544	0.89	0.376069	0.982249	0.0735933	chr8	146032931	+	Island	Body	ZNF517	chr8	145034852	28	45	14	rs11780978_cg00816544
rs11780978	cg00005622	0.88931	0.376438	0.982249	0.0867962	chr8	145180403	-	N_Shore			chr8	145034852	28	45	14	rs11780978_cg00005622
rs12316046	cg00379080	-0.889024	0.376591	0.982249	-0.0888669	chr12	15942595	+	Island	TSS200	EPS8	chr12	15064363	37	39	11	rs12316046_cg00379080
rs2521348	cg26551072	0.888951	0.37663	0.982249	0.0597281	chr17	67530480	-	OpenSea	Body	MAP2K6	chr17	67503501	29	40	18	rs2521348_cg26551072
rs6766414	cg02908285	0.888943	0.376634	0.982249	0.0665315	chr3	30951484	-	OpenSea			chr3	31488222	48	36	3	rs6766414_cg02908285
rs11780978	cg00580965	0.888511	0.376865	0.982249	0.105399	chr8	144822283	-	Island			chr8	145034852	28	45	14	rs11780978_cg00580965
rs1807968	cg26034355	0.888492	0.376875	0.982249	0.0707964	chr2	69968919	+	Island	TSS1500	ANXA4	chr2	70712802	23	46	18	rs1807968_cg26034355
rs11780978	cg23902550	0.888423	0.376912	0.982249	0.0774269	chr8	144681106	-	Island	TSS1500;TSS1500;1stExon;TSS1500;TSS1500;TSS1500;TSS1500	EEF1D;EEF1D;TIGD5;EEF1D;EEF1D;EEF1D;EEF1D	chr8	145034852	28	45	14	rs11780978_cg23902550
rs2605096	cg19753174	0.888411	0.376918	0.982249	0.074011	chr1	219351218	-	S_Shelf	Body	LYPLAL1	chr1	219640680	38	38	11	rs2605096_cg19753174
rs11780978	cg20533488	0.88836	0.376946	0.982249	0.0865754	chr8	145562939	+	S_Shore			chr8	145034852	28	45	14	rs11780978_cg20533488
rs1807968	cg22425806	0.887839	0.377224	0.982249	0.0773985	chr2	70781576	+	Island	TSS1500;TSS1500	TGFA;TGFA	chr2	70712802	23	46	18	rs1807968_cg22425806
rs1807968	cg16062558	0.887813	0.377238	0.982249	0.0737242	chr2	69871104	-	Island	TSS200	AAK1	chr2	70712802	23	46	18	rs1807968_cg16062558
rs6766414	cg05380693	0.88745	0.377432	0.982249	0.0759117	chr3	30535166	+	OpenSea			chr3	31488222	48	36	3	rs6766414_cg05380693
rs1807968	cg12428298	-0.887375	0.377473	0.982249	-0.05213	chr2	71206811	+	S_Shore	Body;Body	ANKRD53;ANKRD53	chr2	70712802	23	46	18	rs1807968_cg12428298
rs1807968	cg23967848	0.8868	0.37778	0.982249	0.0577288	chr2	71556215	+	N_Shelf			chr2	70712802	23	46	18	rs1807968_cg23967848
rs11780978	cg01494348	0.886344	0.378024	0.982249	0.0575867	chr8	144660395	+	Island	1stExon	NAPRT1	chr8	145034852	28	45	14	rs11780978_cg01494348
rs788748	cg22800581	-0.885908	0.378258	0.982249	-0.0558304	chr7	45961960	+	S_Shore	TSS1500;TSS1500	IGFBP3;IGFBP3	chr7	46026181	22	39	26	rs788748_cg22800581
rs12316046	cg11409060	0.885808	0.378311	0.982249	0.0585052	chr12	14518540	-	Island	TSS200	ATF7IP	chr12	15064363	37	39	11	rs12316046_cg11409060
rs2605096	cg24941513	-0.88571	0.378364	0.982249	-0.0632693	chr1	220267397	-	Island	TSS200	IARS2	chr1	219640680	38	38	11	rs2605096_cg24941513
rs9534442	cg02208270	0.883716	0.379433	0.982249	0.0464056	chr13	46287777	-	Island	Body	SPERT	chr13	47152655	24	47	16	rs9534442_cg02208270
rs11780978	cg12688965	0.883156	0.379734	0.982249	0.151711	chr8	144582077	+	OpenSea	Body	ZC3H3	chr8	145034852	28	45	14	rs11780978_cg12688965
rs6766414	cg16538496	-0.882969	0.379834	0.982249	-0.0617301	chr3	31574062	-	Island	TSS1500	STT3B	chr3	31488222	48	36	3	rs6766414_cg16538496
rs1807968	cg14475620	0.882844	0.379901	0.982249	0.0740311	chr2	70377064	+	OpenSea	3'UTR	C2orf42	chr2	70712802	23	46	18	rs1807968_cg14475620
rs9534442	cg06215457	-0.882438	0.38012	0.982249	-0.0785629	chr13	46190028	-	OpenSea	TSS200	FAM194B	chr13	47152655	24	47	16	rs9534442_cg06215457
rs11780978	cg17943017	0.882204	0.380245	0.982249	0.0773186	chr8	145137346	+	Island	TSS200	GPAA1	chr8	145034852	28	45	14	rs11780978_cg17943017
rs788748	cg01878214	0.882007	0.380351	0.982249	0.0306896	chr7	45145334	-	OpenSea	Body;TSS1500;TSS1500;Body;Body	TBRG4;SNORA5C;SNORA5A;TBRG4;TBRG4	chr7	46026181	22	39	26	rs788748_cg01878214
rs598373	cg21127597	0.879854	0.38151	0.982249	0.069915	chr11	118109650	-	OpenSea	Body	MPZL3	chr11	118576463	38	33	16	rs598373_cg21127597
rs2521348	cg27298085	-0.879015	0.381962	0.982249	-0.0588701	chr17	67410700	-	OpenSea	TSS200	MAP2K6	chr17	67503501	29	40	18	rs2521348_cg27298085
rs788748	cg12909732	-0.878121	0.382444	0.982249	-0.0826101	chr7	45194529	-	N_Shelf			chr7	46026181	22	39	26	rs788748_cg12909732
rs1807968	cg17415947	0.876649	0.383238	0.982249	0.0364119	chr2	71682597	-	S_Shore	Body;Body;Body;Body;Body;Body;Body	DYSF;DYSF;DYSF;DYSF;DYSF;DYSF;DYSF	chr2	70712802	23	46	18	rs1807968_cg17415947
rs788748	cg21630370	-0.876363	0.383393	0.982249	-0.0402751	chr7	45141979	+	OpenSea	Body;Body;Body	TBRG4;TBRG4;TBRG4	chr7	46026181	22	39	26	rs788748_cg21630370
rs11780978	cg00061150	-0.876278	0.383439	0.982249	-0.0702447	chr8	144918317	+	Island	Body	NRBP2	chr8	145034852	28	45	14	rs11780978_cg00061150
rs12316046	cg10047173	-0.87609	0.38354	0.982249	-0.053823	chr12	14996587	+	OpenSea	TSS200	ART4	chr12	15064363	37	39	11	rs12316046_cg10047173
rs2605096	cg17009631	0.875676	0.383764	0.982249	0.0634643	chr1	220263017	+	OpenSea	5'UTR	BPNT1	chr1	219640680	38	38	11	rs2605096_cg17009631
rs598373	cg16996281	0.873823	0.384766	0.982249	0.0446516	chr11	119217884	-	OpenSea	TSS1500;TSS1500	MFRP;C1QTNF5	chr11	118576463	38	33	16	rs598373_cg16996281
rs9534442	cg24453118	0.873537	0.384921	0.982249	0.0765541	chr13	47229927	+	OpenSea	Body;Body;Body	LRCH1;LRCH1;LRCH1	chr13	47152655	24	47	16	rs9534442_cg24453118
rs9534442	cg22356063	-0.873032	0.385195	0.982249	-0.065534	chr13	46159050	-	OpenSea	Body	FAM194B	chr13	47152655	24	47	16	rs9534442_cg22356063
rs1807968	cg00469856	0.872861	0.385288	0.982249	0.0673843	chr2	71017557	+	Island	1stExon	FIGLA	chr2	70712802	23	46	18	rs1807968_cg00469856
rs11780978	cg00480429	0.872633	0.385411	0.982249	0.0789559	chr8	144990141	+	N_Shore	3'UTR;3'UTR;3'UTR;3'UTR;3'UTR;3'UTR;3'UTR;3'UTR	PLEC1;PLEC1;PLEC1;PLEC1;PLEC1;PLEC1;PLEC1;PLEC1	chr8	145034852	28	45	14	rs11780978_cg00480429
rs598373	cg16280667	-0.872195	0.385649	0.982249	-0.0582318	chr11	118754593	+	OpenSea	5'UTR;1stExon	CXCR5;CXCR5	chr11	118576463	38	33	16	rs598373_cg16280667
rs11780978	cg12462068	0.871102	0.386242	0.982249	0.0439254	chr8	144557331	+	OpenSea	Body	ZC3H3	chr8	145034852	28	45	14	rs11780978_cg12462068
rs788748	cg21501195	0.870117	0.386777	0.982249	0.0732152	chr7	46464272	+	OpenSea			chr7	46026181	22	39	26	rs788748_cg21501195
rs2521348	cg05508455	0.870029	0.386824	0.982249	0.0656044	chr17	67542788	-	OpenSea			chr17	67503501	29	40	18	rs2521348_cg05508455
rs11780978	cg00128812	0.869533	0.387094	0.982249	0.0377782	chr8	145019377	+	S_Shore	Body;Body;Body;TSS1500;Body;TSS1500;Body	PLEC1;MIR661;PLEC1;PLEC1;PLEC1;PLEC1;PLEC1	chr8	145034852	28	45	14	rs11780978_cg00128812
rs11780978	cg03008241	0.869402	0.387165	0.982249	0.056379	chr8	144992234	-	Island	Body;Body;Body;Body;Body;Body;Body;Body	PLEC1;PLEC1;PLEC1;PLEC1;PLEC1;PLEC1;PLEC1;PLEC1	chr8	145034852	28	45	14	rs11780978_cg03008241
rs598373	cg09745958	-0.868974	0.387398	0.982249	-0.0788979	chr11	117670977	+	S_Shelf			chr11	118576463	38	33	16	rs598373_cg09745958
rs11780978	cg05716567	0.868524	0.387642	0.982249	0.0425529	chr8	144620690	+	N_Shelf	Body	ZC3H3	chr8	145034852	28	45	14	rs11780978_cg05716567
rs11780978	cg07933378	0.867495	0.388202	0.982249	0.0885658	chr8	145641996	-	Island	1stExon;TSS200	SLC39A4;SLC39A4	chr8	145034852	28	45	14	rs11780978_cg07933378
rs11780978	cg11702942	0.867418	0.388244	0.982249	0.0368267	chr8	144102584	-	S_Shore	Body;Body	LY6E;LY6E	chr8	145034852	28	45	14	rs11780978_cg11702942
rs598373	cg21943376	-0.86727	0.388325	0.982249	-0.0429681	chr11	118800953	+	OpenSea			chr11	118576463	38	33	16	rs598373_cg21943376
rs598373	cg17470184	0.86654	0.388722	0.982249	0.0622314	chr11	118478236	-	Island	TSS200;5'UTR;TSS200	PHLDB1;PHLDB1;PHLDB1	chr11	118576463	38	33	16	rs598373_cg17470184
rs598373	cg07631801	0.866453	0.38877	0.982249	0.0328875	chr11	119214984	-	S_Shelf	5'UTR;Body	C1QTNF5;MFRP	chr11	118576463	38	33	16	rs598373_cg07631801
rs12316046	cg24638668	0.866297	0.388855	0.982249	0.0563535	chr12	14927294	-	Island	5'UTR;1stExon;Body	H2AFJ;H2AFJ;H2AFJ	chr12	15064363	37	39	11	rs12316046_cg24638668
rs6766414	ch.3.638689R	0.865878	0.389083	0.982249	0.0951019	chr3	31240746	+	OpenSea			chr3	31488222	48	36	3	rs6766414_ch.3.638689R
rs12316046	cg10231182	0.865756	0.38915	0.982249	0.0699211	chr12	15815827	-	OpenSea	Body	EPS8	chr12	15064363	37	39	11	rs12316046_cg10231182
rs11780978	cg25224760	-0.865438	0.389323	0.982249	-0.0783524	chr8	144790772	+	Island	TSS1500	LOC100130274	chr8	145034852	28	45	14	rs11780978_cg25224760
rs788748	cg18205668	0.86519	0.389458	0.982249	0.0765476	chr7	45066895	+	OpenSea	Body;TSS1500;Body;Body;Body	CCM2;CCM2;CCM2;CCM2;CCM2	chr7	46026181	22	39	26	rs788748_cg18205668
rs11780978	cg02681842	0.864983	0.389572	0.982249	0.15135	chr8	145033310	+	OpenSea	Body;Body	PLEC1;PLEC1	chr8	145034852	28	45	14	rs11780978_cg02681842
rs11780978	cg02676479	0.864691	0.389731	0.982249	0.0803542	chr8	145026613	+	N_Shore	Body;Body;Body	PLEC1;PLEC1;PLEC1	chr8	145034852	28	45	14	rs11780978_cg02676479
rs12316046	cg05173373	-0.864308	0.38994	0.982249	-0.0610116	chr12	15942933	+	S_Shore	TSS1500	EPS8	chr12	15064363	37	39	11	rs12316046_cg05173373
rs598373	cg10099917	0.864183	0.390008	0.982249	0.0512202	chr11	118962225	-	N_Shelf	Body;Body	HMBS;HMBS	chr11	118576463	38	33	16	rs598373_cg10099917
rs2605096	cg27295373	-0.863791	0.390222	0.982249	-0.0313176	chr1	220102277	-	S_Shore	TSS1500	SLC30A10	chr1	219640680	38	38	11	rs2605096_cg27295373
rs598373	cg25979460	-0.863753	0.390243	0.982249	-0.0411538	chr11	118416937	-	OpenSea	Body;3'UTR;3'UTR;Body	C11orf60;TMEM25;TMEM25;C11orf60	chr11	118576463	38	33	16	rs598373_cg25979460
rs9534442	cg09789239	-0.863747	0.390246	0.982249	-0.0771204	chr13	46614084	+	OpenSea	Body	ZC3H13	chr13	47152655	24	47	16	rs9534442_cg09789239
rs2521348	cg07909444	0.863177	0.390558	0.982249	0.0753228	chr17	67585094	+	OpenSea			chr17	67503501	29	40	18	rs2521348_cg07909444
rs11780978	cg10074813	0.862814	0.390756	0.982249	0.0514106	chr8	144637872	-	S_Shore	5'UTR	GSDMD	chr8	145034852	28	45	14	rs11780978_cg10074813
rs12316046	cg23348081	0.862808	0.39076	0.982249	0.0909444	chr12	14413690	+	OpenSea			chr12	15064363	37	39	11	rs12316046_cg23348081
rs598373	cg14127589	0.862011	0.391195	0.982249	0.0691373	chr11	118123059	-	OpenSea	TSS200	MPZL3	chr11	118576463	38	33	16	rs598373_cg14127589
rs9534442	cg20891306	-0.861565	0.391439	0.982249	-0.0879542	chr13	46559614	-	OpenSea	Body	ZC3H13	chr13	47152655	24	47	16	rs9534442_cg20891306
rs11780978	cg23121615	-0.861098	0.391695	0.982249	-0.0380712	chr8	144176359	+	OpenSea			chr8	145034852	28	45	14	rs11780978_cg23121615
rs11780978	cg20036996	-0.861027	0.391734	0.982249	-0.0671801	chr8	144906376	+	OpenSea	Body;Body;5'UTR	PUF60;PUF60;PUF60	chr8	145034852	28	45	14	rs11780978_cg20036996
rs11780978	cg20490341	-0.860694	0.391916	0.982249	-0.0766807	chr8	144549532	-	N_Shelf	Body	ZC3H3	chr8	145034852	28	45	14	rs11780978_cg20490341
rs788748	cg02897457	0.860488	0.392029	0.982249	0.0460313	chr7	45144268	+	OpenSea	Body;TSS200;Body;Body	TBRG4;SNORA5A;TBRG4;TBRG4	chr7	46026181	22	39	26	rs788748_cg02897457
rs4383836	cg10097215	0.860435	0.392058	0.982249	0.0874659	chr6	132834914	-	S_Shore	TSS1500	STX7	chr6	132063846	58	26	3	rs4383836_cg10097215
rs598373	cg15794034	-0.860157	0.39221	0.982249	-0.0229968	chr11	118095775	-	OpenSea	1stExon;5'UTR	AMICA1;AMICA1	chr11	118576463	38	33	16	rs598373_cg15794034
rs1807968	cg22587327	0.860095	0.392244	0.982249	0.0327055	chr2	71357290	+	Island	Body;TSS200	MCEE;MPHOSPH10	chr2	70712802	23	46	18	rs1807968_cg22587327
rs11780978	cg14017195	0.858827	0.39294	0.982249	0.0404346	chr8	145654007	+	Island	TSS200;TSS200	VPS28;VPS28	chr8	145034852	28	45	14	rs11780978_cg14017195
rs598373	cg04890495	0.858749	0.392982	0.982249	0.0475926	chr11	119187021	-	Island	Body	MCAM	chr11	118576463	38	33	16	rs598373_cg04890495
rs598373	cg26091247	-0.85834	0.393207	0.982249	-0.0660017	chr11	118784336	+	S_Shelf			chr11	118576463	38	33	16	rs598373_cg26091247
rs11780978	cg02166888	0.857784	0.393512	0.982249	0.0477796	chr8	144409668	+	OpenSea	Body	TOP1MT	chr8	145034852	28	45	14	rs11780978_cg02166888
rs1807968	cg25804718	-0.857774	0.393517	0.982249	-0.0551456	chr2	69870025	+	Island	Body	AAK1	chr2	70712802	23	46	18	rs1807968_cg25804718
rs11780978	cg14144352	-0.857486	0.393676	0.982249	-0.0781957	chr8	145045851	+	N_Shore	Body;Body	PLEC1;PLEC1	chr8	145034852	28	45	14	rs11780978_cg14144352
rs4383836	cg09217923	-0.857485	0.393676	0.982249	-0.0757472	chr6	132945096	-	OpenSea	Body	TAAR2	chr6	132063846	58	26	3	rs4383836_cg09217923
rs598373	cg19619653	0.857301	0.393777	0.982249	0.0499327	chr11	118938469	+	Island	TSS200	VPS11	chr11	118576463	38	33	16	rs598373_cg19619653
rs6766414	cg13346463	-0.856948	0.393971	0.982249	-0.0844403	chr3	31404497	+	OpenSea			chr3	31488222	48	36	3	rs6766414_cg13346463
rs1807968	cg04737087	0.856216	0.394374	0.982249	0.0626127	chr2	71205052	-	N_Shore	TSS1500;TSS1500	ANKRD53;ANKRD53	chr2	70712802	23	46	18	rs1807968_cg04737087
rs12316046	cg15873303	-0.855618	0.394702	0.982249	-0.0566654	chr12	14927132	-	N_Shore	TSS200;TSS200	H2AFJ;H2AFJ	chr12	15064363	37	39	11	rs12316046_cg15873303
rs11780978	cg00582574	-0.85484	0.395131	0.982249	-0.0640808	chr8	145843133	-	N_Shore			chr8	145034852	28	45	14	rs11780978_cg00582574
rs11780978	cg10594709	-0.854292	0.395432	0.982249	-0.0441968	chr8	144489858	+	Island			chr8	145034852	28	45	14	rs11780978_cg10594709
rs11780978	cg23547181	0.854285	0.395436	0.982249	0.044595	chr8	145533199	+	OpenSea	Body	HSF1	chr8	145034852	28	45	14	rs11780978_cg23547181
rs598373	cg25754228	0.853851	0.395675	0.982249	0.0318401	chr11	118972890	+	S_Shore	TSS200	DPAGT1	chr11	118576463	38	33	16	rs598373_cg25754228
rs1807968	cg19716816	0.853506	0.395865	0.982249	0.0556098	chr2	70056267	-	N_Shore	TSS1500	GMCL1	chr2	70712802	23	46	18	rs1807968_cg19716816
rs598373	cg00394040	-0.853226	0.39602	0.982249	-0.0602881	chr11	117856785	+	Island	TSS1500;TSS1500	IL10RA;IL10RA	chr11	118576463	38	33	16	rs598373_cg00394040
rs1807968	cg00592063	-0.852963	0.396165	0.982249	-0.0662865	chr2	71295358	-	Island	TSS200	NAGK	chr2	70712802	23	46	18	rs1807968_cg00592063
rs11780978	cg06344474	-0.852828	0.396239	0.982249	-0.0422705	chr8	144801223	-	Island	Body	MAPK15	chr8	145034852	28	45	14	rs11780978_cg06344474
rs11780978	cg09143319	0.852577	0.396377	0.982249	0.0371905	chr8	144997224	+	Island	Body;Body;Body;Body;Body;Body;Body;Body	PLEC1;PLEC1;PLEC1;PLEC1;PLEC1;PLEC1;PLEC1;PLEC1	chr8	145034852	28	45	14	rs11780978_cg09143319
rs6893396	cg15402926	0.852498	0.396421	0.982249	0.0533051	chr5	67775050	-	OpenSea			chr5	67818952	31	45	11	rs6893396_cg15402926
rs11780978	cg22817659	0.8521	0.39664	0.982249	0.0647186	chr8	144100318	+	Island	5'UTR;TSS1500;5'UTR	LY6E;LOC100133669;LY6E	chr8	145034852	28	45	14	rs11780978_cg22817659
rs1807968	cg17320237	-0.851047	0.397222	0.982249	-0.0496625	chr2	71454500	-	S_Shore	TSS1500	PAIP2B	chr2	70712802	23	46	18	rs1807968_cg17320237
rs788748	cg22083798	-0.85048	0.397535	0.982249	-0.0698134	chr7	45961401	+	S_Shore	TSS1500;TSS1500	IGFBP3;IGFBP3	chr7	46026181	22	39	26	rs788748_cg22083798
rs1807968	cg02832915	-0.850436	0.397559	0.982249	-0.0652855	chr2	70188531	-	Island	1stExon	ASPRV1	chr2	70712802	23	46	18	rs1807968_cg02832915
rs11780978	cg00697658	-0.850227	0.397675	0.982249	-0.065176	chr8	145808575	+	S_Shore	Body	KIAA1688	chr8	145034852	28	45	14	rs11780978_cg00697658
rs11780978	cg04843168	0.850083	0.397754	0.982249	0.0378406	chr8	145578911	+	S_Shore	TSS1500	C8ORFK29	chr8	145034852	28	45	14	rs11780978_cg04843168
rs11780978	cg02921627	-0.84991	0.39785	0.982249	-0.0739096	chr8	144589984	+	OpenSea	Body	ZC3H3	chr8	145034852	28	45	14	rs11780978_cg02921627
rs1807968	cg03886523	-0.849754	0.397936	0.982249	-0.0917517	chr2	71690472	+	N_Shelf	Body;Body;Body;Body;Body;Body;Body	DYSF;DYSF;DYSF;DYSF;DYSF;DYSF;DYSF	chr2	70712802	23	46	18	rs1807968_cg03886523
rs11780978	cg07171893	0.849516	0.398068	0.982249	0.0554173	chr8	144473450	-	OpenSea			chr8	145034852	28	45	14	rs11780978_cg07171893
rs11780978	cg16678446	-0.84937	0.398149	0.982249	-0.0308825	chr8	144353080	-	S_Shelf	Body	GLI4	chr8	145034852	28	45	14	rs11780978_cg16678446
rs1807968	cg06962121	-0.849053	0.398324	0.982249	-0.0570178	chr2	71295566	-	Island	1stExon;5'UTR	NAGK;NAGK	chr2	70712802	23	46	18	rs1807968_cg06962121
rs4383836	cg02184413	-0.848914	0.398401	0.982249	-0.128472	chr6	133035235	+	OpenSea	TSS200	VNN1	chr6	132063846	58	26	3	rs4383836_cg02184413
rs11780978	cg26606393	0.848112	0.398845	0.982249	0.0473376	chr8	144776974	-	S_Shore	3'UTR;3'UTR;3'UTR	ZNF707;ZNF707;ZNF707	chr8	145034852	28	45	14	rs11780978_cg26606393
rs598373	cg27475169	-0.848085	0.398859	0.982249	-0.0324871	chr11	119190850	+	N_Shore			chr11	118576463	38	33	16	rs598373_cg27475169
rs11780978	cg09514524	-0.84801	0.398901	0.982249	-0.0439529	chr8	145729799	-	N_Shore	1stExon	GPT	chr8	145034852	28	45	14	rs11780978_cg09514524
rs598373	cg18468235	0.846824	0.399558	0.982249	0.0887171	chr11	118066105	+	OpenSea	Body;Body	AMICA1;AMICA1	chr11	118576463	38	33	16	rs598373_cg18468235
rs11780978	cg07148318	0.846602	0.399681	0.982249	0.0501292	chr8	145115260	-	Island	5'UTR	OPLAH	chr8	145034852	28	45	14	rs11780978_cg07148318
rs12316046	cg09525523	-0.845499	0.400293	0.982249	-0.0440204	chr12	16064153	+	Island	TSS200	DERA	chr12	15064363	37	39	11	rs12316046_cg09525523
rs11780978	cg25634000	0.845487	0.400299	0.982249	0.045698	chr8	144399946	+	Island	Body	TOP1MT	chr8	145034852	28	45	14	rs11780978_cg25634000
rs11780978	cg10492434	0.844726	0.400722	0.982249	0.0331224	chr8	144757244	+	OpenSea			chr8	145034852	28	45	14	rs11780978_cg10492434
rs11780978	cg17328794	0.84456	0.400814	0.982249	0.0654214	chr8	144922745	-	Island	5'UTR	NRBP2	chr8	145034852	28	45	14	rs11780978_cg17328794
rs6766414	cg24321706	-0.843661	0.401313	0.982249	-0.0998818	chr3	30647540	-	N_Shore	TSS1500;TSS1500	TGFBR2;TGFBR2	chr3	31488222	48	36	3	rs6766414_cg24321706
rs4383836	cg21855021	0.842677	0.40186	0.982249	0.0971823	chr6	131457506	+	S_Shore			chr6	132063846	58	26	3	rs4383836_cg21855021
rs4383836	cg12700074	-0.842513	0.401952	0.982249	-0.0823975	chr6	131571435	-	OpenSea	TSS200;TSS200;Body	AKAP7;AKAP7;AKAP7	chr6	132063846	58	26	3	rs4383836_cg12700074
rs11780978	cg23111970	0.842117	0.402172	0.982249	0.0616482	chr8	145754589	-	Island	3'UTR;TSS200	KIAA1688;MGC70857	chr8	145034852	28	45	14	rs11780978_cg23111970
rs788748	cg24380168	0.841149	0.402711	0.982249	0.0450799	chr7	45040141	-	Island	Body;Body;Body;Body	CCM2;CCM2;CCM2;CCM2	chr7	46026181	22	39	26	rs788748_cg24380168
rs11780978	cg11631265	-0.839925	0.403393	0.982249	-0.052273	chr8	144594963	+	OpenSea	Body	ZC3H3	chr8	145034852	28	45	14	rs11780978_cg11631265
rs11780978	cg08258539	-0.83916	0.403819	0.982249	-0.053776	chr8	144450491	+	Island	Body;TSS1500	C8orf51;RHPN1	chr8	145034852	28	45	14	rs11780978_cg08258539
rs11780978	cg01914278	-0.838866	0.403983	0.982249	-0.0529373	chr8	144846310	-	S_Shelf			chr8	145034852	28	45	14	rs11780978_cg01914278
rs11780978	cg19352605	0.838786	0.404028	0.982249	0.11929	chr8	145728630	-	N_Shore	TSS1500	GPT	chr8	145034852	28	45	14	rs11780978_cg19352605
rs11780978	cg17524265	0.838712	0.404069	0.982249	0.0867991	chr8	144659883	-	Island	Body	NAPRT1	chr8	145034852	28	45	14	rs11780978_cg17524265
rs6893396	cg24088685	0.838712	0.404069	0.982249	0.0497356	chr5	68462768	+	Island	TSS200	CCNB1	chr5	67818952	31	45	11	rs6893396_cg24088685
rs1807968	cg09658342	0.83864	0.404109	0.982249	0.0885475	chr2	70476000	+	Island	TSS1500;TSS1500	TIA1;TIA1	chr2	70712802	23	46	18	rs1807968_cg09658342
rs11780978	cg05470736	-0.838602	0.40413	0.982249	-0.0780841	chr8	145174706	-	S_Shelf			chr8	145034852	28	45	14	rs11780978_cg05470736
rs2832155	cg14716686	0.838479	0.404199	0.982249	0.107031	chr21	30452862	-	OpenSea	TSS200	C21orf7	chr21	30393664	53	31	3	rs2832155_cg14716686
rs1807968	cg00421335	0.838083	0.40442	0.982249	0.0382879	chr2	71206528	+	Island	Body;Body	ANKRD53;ANKRD53	chr2	70712802	23	46	18	rs1807968_cg00421335
rs11780978	cg03699469	0.837665	0.404654	0.982249	0.066713	chr8	144242029	-	Island	5'UTR;1stExon;TSS1500;TSS1500	LY6H;LY6H;LY6H;LY6H	chr8	145034852	28	45	14	rs11780978_cg03699469
rs598373	cg10601287	0.837515	0.404738	0.982249	0.0488715	chr11	119293861	+	Island	1stExon;5'UTR	THY1;THY1	chr11	118576463	38	33	16	rs598373_cg10601287
rs11780978	cg11388673	-0.837403	0.4048	0.982249	-0.116045	chr8	144371779	-	Island			chr8	145034852	28	45	14	rs11780978_cg11388673
rs598373	cg13803455	-0.837183	0.404923	0.982249	-0.0560566	chr11	117606219	+	OpenSea	Body	DSCAML1	chr11	118576463	38	33	16	rs598373_cg13803455
rs11780978	cg19886484	0.836592	0.405254	0.982249	0.0531403	chr8	144341432	+	S_Shelf	3'UTR	ZFP41	chr8	145034852	28	45	14	rs11780978_cg19886484
rs6766414	cg26350347	-0.836406	0.405357	0.982249	-0.0991181	chr3	30936397	-	S_Shore	TSS1500	GADL1	chr3	31488222	48	36	3	rs6766414_cg26350347
rs788748	cg09619271	-0.836399	0.405361	0.982249	-0.0484914	chr7	45961289	+	Island	TSS1500;TSS1500	IGFBP3;IGFBP3	chr7	46026181	22	39	26	rs788748_cg09619271
rs598373	cg25611931	0.836067	0.405547	0.982249	0.0530329	chr11	118978508	-	Island	1stExon	C2CD2L	chr11	118576463	38	33	16	rs598373_cg25611931
rs11780978	cg16783170	0.835961	0.405606	0.982249	0.0817553	chr8	145019074	+	Island	Body;Body;Body;TSS1500;Body;TSS200	PLEC1;PLEC1;PLEC1;PLEC1;PLEC1;PLEC1	chr8	145034852	28	45	14	rs11780978_cg16783170
rs11780978	cg04262938	-0.835594	0.405812	0.982249	-0.07307	chr8	144490086	+	S_Shore			chr8	145034852	28	45	14	rs11780978_cg04262938
[truncated: 2,897 more rows]
